# Supplementary material for: Bioprospecting of Goat Rumen Microbiota for Optimum Cellulase Enzyme Production to Support Sustainable Bioenergy Systems
Source: Microorganisms. 2025 Sep 17;13(9):2170. doi: 10.3390/microorganisms13092170 (PMC12472465; doi:10.3390/microorganisms13092170)
Supplement: Supplementary file 1 [file microorganisms-13-02170-s001.zip]

Archive with 2 entries (2 files):
- Manuscript_Statistical_Data_Microorganisms-3837441.xlsx
- Supplementary Material Microorganisms-3837441.docx
