# Supplementary material for: Bioprospecting of Goat Rumen Microbiota for Optimum Cellulase Enzyme Production to Support Sustainable Bioenergy Systems
Source: Microorganisms. 2025 Sep 17;13(9):2170. doi: 10.3390/microorganisms13092170 (PMC12472465; doi:10.3390/microorganisms13092170)
Supplement: Supplementary file 1 [file microorganisms-13-02170-s001.zip › Manuscript_Statistical_Data_Microorganisms-3837441.xlsx]

## Sheet: pH
Univariate Analysis of Variance
		pH Effects
Notes
Output Created		04-SEP-2025 10:17:54
Comments
Input	Active Dataset	DataSet1
	Filter	<none>
	Weight	<none>
	Split File	<none>
	N of Rows in Working Data File	132
Missing Value Handling	Definition of Missing	User-defined missing values are treated as missing.
	Cases Used	Statistics are based on all cases with valid data for all variables in the model.
Syntax		UNIANOVA Value BY Temperature Strain /METHOD=SSTYPE(3) /INTERCEPT=INCLUDE /POSTHOC=Temperature(TUKEY) /PLOT=PROFILE(Temperature*Strain) TYPE=LINE ERRORBAR=CI MEANREFERENCE=NO YAXIS=AUTO /EMMEANS=TABLES(Temperature*Strain) /PRINT ETASQ DESCRIPTIVE HOMOGENEITY /CRITERIA=ALPHA(.05) /DESIGN=Temperature Strain Temperature*Strain.
Resources	Processor Time	00:00:01,41
	Elapsed Time	00:00:00,33
[DataSet1]
Between-Subjects Factors
		N
Temperature	25	12
	35	12
	45	12
	55	12
Strain	Control	12
	KC50	12
	KC70	12
	KC94	12
Descriptive Statistics
Dependent Variable:	Value
Temperature	Strain	Mean	Std. Deviation	N
25	Control	0	0	3
	KC50	35.3767	0.0251661	3
	KC70	21.36	0.01	3
	KC94	18.1733	0.0251661	3
	Total	18.7275	13.1614	12
35	Control	0	0	3
	KC50	38.57	0.0264575	3
	KC70	22.16	0.01	3
	KC94	39.76	0.01	3
	Total	25.1225	16.801	12
45	Control	0	0	3
	KC50	4.96	0.01	3
	KC70	16.16	0.01	3
	KC94	18.56	0.01	3
	Total	9.92	8.03281	12
55	Control	0	0	3
	KC50	4.56	0.01	3
	KC70	0	0	3
	KC94	17.36	0.01	3
	Total	5.48	7.42309	12
Total	Control	0	0	12
	KC50	20.8667	16.8648	12
	KC70	14.92	9.31327	12
	KC94	23.4633	9.83767	12
	Total	14.8125	13.9286	48
Levene's Test of Equality of Error Variancesa,b
		Levene Statistic	df1	df2	Sig.
Value	Based on Mean	3.01982	15	32	0.0042328
	Based on Median	1.43048	15	32	0.192376
	Based on Median and with adjusted df	1.43048	15	8.90909	0.300014
	Based on trimmed mean	2.90729	15	32	0.00550137
Tests the null hypothesis that the error variance of the dependent variable is equal across groups.
a. Dependent variable: Value
b. Design: Intercept + Temperature + Strain + Temperature * Strain
Tests of Between-Subjects Effects
Dependent Variable:	Value
Source	Type III Sum of Squares	df	Mean Square	F	Sig.	Partial Eta Squared
Corrected Model	9118,253a	15	607.884	3.51547e+06	4.63143e-95	0.999999
Intercept	10531.7	1	10531.7	6.09061e+07	4.71836e-102	0.999999
Temperature	2791.87	3	930.622	5.38191e+06	2.61788e-91	0.999998
Strain	3970.94	3	1323.65	7.65482e+06	9.332e-94	0.999999
Temperature * Strain	2355.45	9	261.717	1.51354e+06	1.91083e-87	0.999998
Error	0.00553333	32	0.000172917
Total	19649.9	48
Corrected Total	9118.26	47
a. R Squared = 1,000 (Adjusted R Squared = 1,000)
Estimated Marginal Means
Temperature * Strain
Dependent Variable:	Value
Temperature	Strain	Mean	Std. Error	95% Confidence Interval
				Lower Bound	Upper Bound
25	Control	-7.10543e-15	0.00759203	-0.0154645	0.0154645
	KC50	35.3767	0.00759203	35.3612	35.3921
	KC70	21.36	0.00759203	21.3445	21.3755
	KC94	18.1733	0.00759203	18.1579	18.1888
35	Control	0	0.00759203	-0.0154645	0.0154645
	KC50	38.57	0.00759203	38.5545	38.5855
	KC70	22.16	0.00759203	22.1445	22.1755
	KC94	39.76	0.00759203	39.7445	39.7755
45	Control	-7.10543e-15	0.00759203	-0.0154645	0.0154645
	KC50	4.96	0.00759203	4.94454	4.97546
	KC70	16.16	0.00759203	16.1445	16.1755
	KC94	18.56	0.00759203	18.5445	18.5755
55	Control	-7.10543e-15	0.00759203	-0.0154645	0.0154645
	KC50	4.56	0.00759203	4.54454	4.57546
	KC70	3.55271e-15	0.00759203	-0.0154645	0.0154645
	KC94	17.36	0.00759203	17.3445	17.3755
Post Hoc Tests
Temperature
Multiple Comparisons
Dependent Variable:	Value
Tukey HSD
(I) Temperature	(J) Temperature	Mean Difference (I-J)	Std. Error	Sig.	95% Confidence Interval
					Lower Bound	Upper Bound
25	35	-6,3950*	0.00536837	7.01994e-13	-6.40954	-6.38046
	45	8,8075*	0.00536837	7.01994e-13	8.79296	8.82204
	55	13,2475*	0.00536837	7.01994e-13	13.233	13.262
35	25	6,3950*	0.00536837	7.01994e-13	6.38046	6.40954
	45	15,2025*	0.00536837	7.01994e-13	15.188	15.217
	55	19,6425*	0.00536837	7.01994e-13	19.628	19.657
45	25	-8,8075*	0.00536837	7.01994e-13	-8.82204	-8.79296
	35	-15,2025*	0.00536837	7.01994e-13	-15.217	-15.188
	55	4,4400*	0.00536837	7.01994e-13	4.42546	4.45454
55	25	-13,2475*	0.00536837	7.01994e-13	-13.262	-13.233
	35	-19,6425*	0.00536837	7.01994e-13	-19.657	-19.628
	45	-4,4400*	0.00536837	7.01994e-13	-4.45454	-4.42546
Based on observed means. The error term is Mean Square(Error) = ,000.
*. The mean difference is significant at the ,05 level.
Homogeneous Subsets
Value
Tukey HSDa,b
Temperature	N	Subset
		1	2	3	4
55	12	5.48
45	12		9.92
25	12			18.7275
35	12				25.1225
Sig.		1	1	1	1
Means for groups in homogeneous subsets are displayed. Based on observed means. The error term is Mean Square(Error) = ,000.
a. Uses Harmonic Mean Sample Size = 12,000.
b. Alpha = ,05.
Profile Plots
Univariate Analysis of Variance
Notes
Output Created		04-SEP-2025 10:44:12
Comments
Input	Active Dataset	DataSet2
	Filter	<none>
	Weight	<none>
	Split File	<none>
	N of Rows in Working Data File	72
Missing Value Handling	Definition of Missing	User-defined missing values are treated as missing.
	Cases Used	Statistics are based on all cases with valid data for all variables in the model.
Syntax		UNIANOVA Activity BY pH Strain /METHOD=SSTYPE(3) /INTERCEPT=INCLUDE /POSTHOC=pH(TUKEY) /PLOT=PROFILE(pH*Strain) TYPE=LINE ERRORBAR=NO MEANREFERENCE=NO YAXIS=AUTO /EMMEANS=TABLES(pH*Strain) /PRINT ETASQ DESCRIPTIVE HOMOGENEITY /CRITERIA=ALPHA(.05) /DESIGN=pH Strain pH*Strain.
Resources	Processor Time	00:00:00,17
	Elapsed Time	00:00:00,09
[DataSet2]
Between-Subjects Factors
		N
pH	4	12
	5	12
	6	12
	7	12
	8	12
	9	12
Strain	Control	18
	KC50	18
	KC70	18
	KC94	18
Descriptive Statistics
Dependent Variable:	Activity
pH	Strain	Mean	Std. Deviation	N
4	Control	0	0	3
	KC50	3.35	0.05	3
	KC70	8.55	0.05	3
	KC94	18.15	0.05	3
	Total	7.5125	7.16053	12
5	Control	0	0	3
	KC50	45.75	0.05	3
	KC70	16.55	0.05	3
	KC94	33.35	0.05	3
	Total	23.9125	18.03	12
6	Control	0	0	3
	KC50	45.3667	0.0288675	3
	KC70	36.9333	0.0288675	3
	KC94	36.9333	0.0288675	3
	Total	29.8083	18.3313	12
7	Control	0	0	3
	KC50	44.95	0.05	3
	KC70	25.7667	0.0288675	3
	KC94	39.75	0.05	3
	Total	27.6167	18.1942	12
8	Control	0	0	3
	KC50	38.5667	0.0288675	3
	KC70	22.9667	0.0288675	3
	KC94	30.9667	0.0288675	3
	Total	23.125	15.0882	12
9	Control	0	0	3
	KC50	4.16667	0.0288675	3
	KC70	6.56667	0.0288675	3
	KC94	9.35	0	3
	Total	5.02083	3.58294	12
Total	Control	0	0	18
	KC50	30.3583	19.5143	18
	KC70	19.5556	10.7189	18
	KC94	28.0833	11.1152	18
	Total	19.4993	17.1243	72
Levene's Test of Equality of Error Variancesa,b
		Levene Statistic	df1	df2	Sig.
Activity	Based on Mean	1.77778	23	48	0.0465363
	Based on Median	0.918159	23	48	0.576451
	Based on Median and with adjusted df	0.918159	23	34	0.577821
	Based on trimmed mean	1.72656	23	48	0.0554103
Tests the null hypothesis that the error variance of the dependent variable is equal across groups.
a. Dependent variable: Activity
b. Design: Intercept + pH + Strain + pH * Strain
Tests of Between-Subjects Effects
Dependent Variable:	Activity
Source	Type III Sum of Squares	df	Mean Square	F	Sig.	Partial Eta Squared
Corrected Model	20820,127a	23	905.223	790013	3.14398e-126	0.999997
Intercept	27376.1	1	27376.1	2.38918e+07	2.14212e-138	0.999998
pH	6697.19	5	1339.44	1.16896e+06	8.4507e-121	0.999992
Strain	10292.9	3	3430.98	2.99431e+06	1.64798e-126	0.999995
pH * Strain	3830	15	255.333	222836	7.49049e-111	0.999986
Error	0.055	48	0.00114583
Total	48196.2	72
Corrected Total	20820.2	71
a. R Squared = 1,000 (Adjusted R Squared = 1,000)
Estimated Marginal Means
pH * Strain
Dependent Variable:	Activity
pH	Strain	Mean	Std. Error	95% Confidence Interval
				Lower Bound	Upper Bound
4	Control	1.77636e-15	0.0195434	-0.0392946	0.0392946
	KC50	3.35	0.0195434	3.31071	3.38929
	KC70	8.55	0.0195434	8.51071	8.58929
	KC94	18.15	0.0195434	18.1107	18.1893
5	Control	7.10543e-15	0.0195434	-0.0392946	0.0392946
	KC50	45.75	0.0195434	45.7107	45.7893
	KC70	16.55	0.0195434	16.5107	16.5893
	KC94	33.35	0.0195434	33.3107	33.3893
6	Control	8.88178e-15	0.0195434	-0.0392946	0.0392946
	KC50	45.3667	0.0195434	45.3274	45.406
	KC70	36.9333	0.0195434	36.894	36.9726
	KC94	36.9333	0.0195434	36.894	36.9726
7	Control	7.10543e-15	0.0195434	-0.0392946	0.0392946
	KC50	44.95	0.0195434	44.9107	44.9893
	KC70	25.7667	0.0195434	25.7274	25.806
	KC94	39.75	0.0195434	39.7107	39.7893
8	Control	5.32907e-15	0.0195434	-0.0392946	0.0392946
	KC50	38.5667	0.0195434	38.5274	38.606
	KC70	22.9667	0.0195434	22.9274	23.006
	KC94	30.9667	0.0195434	30.9274	31.006
9	Control	5.32907e-15	0.0195434	-0.0392946	0.0392946
	KC50	4.16667	0.0195434	4.12737	4.20596
	KC70	6.56667	0.0195434	6.52737	6.60596
	KC94	9.35	0.0195434	9.31071	9.38929
Post Hoc Tests
pH
Multiple Comparisons
Dependent Variable:	Activity
Tukey HSD
(I) pH	(J) pH	Mean Difference (I-J)	Std. Error	Sig.	95% Confidence Interval
					Lower Bound	Upper Bound
4	5	-16,4000*	0.0138193	6.24834e-13	-16.441	-16.359
	6	-22,2958*	0.0138193	6.24834e-13	-22.3368	-22.2548
	7	-20,1042*	0.0138193	6.24834e-13	-20.1452	-20.0632
	8	-15,6125*	0.0138193	6.24834e-13	-15.6535	-15.5715
	9	2,4917*	0.0138193	6.24834e-13	2.45065	2.53268
5	4	16,4000*	0.0138193	6.24834e-13	16.359	16.441
	6	-5,8958*	0.0138193	6.24834e-13	-5.93685	-5.85482
	7	-3,7042*	0.0138193	6.24834e-13	-3.74518	-3.66315
	8	,7875*	0.0138193	6.24834e-13	0.746486	0.828514
	9	18,8917*	0.0138193	6.24834e-13	18.8507	18.9327
6	4	22,2958*	0.0138193	6.24834e-13	22.2548	22.3368
	5	5,8958*	0.0138193	6.24834e-13	5.85482	5.93685
	7	2,1917*	0.0138193	6.24834e-13	2.15065	2.23268
	8	6,6833*	0.0138193	6.24834e-13	6.64232	6.72435
	9	24,7875*	0.0138193	6.24834e-13	24.7465	24.8285
7	4	20,1042*	0.0138193	6.24834e-13	20.0632	20.1452
	5	3,7042*	0.0138193	6.24834e-13	3.66315	3.74518
	6	-2,1917*	0.0138193	6.24834e-13	-2.23268	-2.15065
	8	4,4917*	0.0138193	6.24834e-13	4.45065	4.53268
	9	22,5958*	0.0138193	6.24834e-13	22.5548	22.6368
8	4	15,6125*	0.0138193	6.24834e-13	15.5715	15.6535
	5	-,7875*	0.0138193	6.24834e-13	-0.828514	-0.746486
	6	-6,6833*	0.0138193	6.24834e-13	-6.72435	-6.64232
	7	-4,4917*	0.0138193	6.24834e-13	-4.53268	-4.45065
	9	18,1042*	0.0138193	6.24834e-13	18.0632	18.1452
9	4	-2,4917*	0.0138193	6.24834e-13	-2.53268	-2.45065
	5	-18,8917*	0.0138193	6.24834e-13	-18.9327	-18.8507
	6	-24,7875*	0.0138193	6.24834e-13	-24.8285	-24.7465
	7	-22,5958*	0.0138193	6.24834e-13	-22.6368	-22.5548
	8	-18,1042*	0.0138193	6.24834e-13	-18.1452	-18.0632
Based on observed means. The error term is Mean Square(Error) = ,001.
*. The mean difference is significant at the ,05 level.
Homogeneous Subsets
Activity
Tukey HSDa,b
pH	N	Subset
		1	2	3	4	5	6
9	12	5.02083
4	12		7.5125
8	12			23.125
5	12				23.9125
7	12					27.6167
6	12						29.8083
Sig.		1	1	1	1	1	1
Means for groups in homogeneous subsets are displayed. Based on observed means. The error term is Mean Square(Error) = ,001.
a. Uses Harmonic Mean Sample Size = 12,000.
b. Alpha = ,05.

## Sheet: Temperature
		Temperature Effects
Notes
Output Created		04-SEP-2025 10:17:54
Comments
Input	Active Dataset	DataSet1
	Filter	<none>
	Weight	<none>
	Split File	<none>
	N of Rows in Working Data File	132
Missing Value Handling	Definition of Missing	User-defined missing values are treated as missing.
	Cases Used	Statistics are based on all cases with valid data for all variables in the model.
Syntax		UNIANOVA Value BY Temperature Strain /METHOD=SSTYPE(3) /INTERCEPT=INCLUDE /POSTHOC=Temperature(TUKEY) /PLOT=PROFILE(Temperature*Strain) TYPE=LINE ERRORBAR=CI MEANREFERENCE=NO YAXIS=AUTO /EMMEANS=TABLES(Temperature*Strain) /PRINT ETASQ DESCRIPTIVE HOMOGENEITY /CRITERIA=ALPHA(.05) /DESIGN=Temperature Strain Temperature*Strain.
Resources	Processor Time	00:00:01,41
	Elapsed Time	00:00:00,33
[DataSet1]
Between-Subjects Factors
		N
Temperature	25	12
	35	12
	45	12
	55	12
Strain	Control	12
	KC50	12
	KC70	12
	KC94	12
Descriptive Statistics
Dependent Variable:	Value
Temperature	Strain	Mean	Std. Deviation	N
25	Control	0	0	3
	KC50	35.3767	0.0251661	3
	KC70	21.36	0.01	3
	KC94	18.1733	0.0251661	3
	Total	18.7275	13.1614	12
35	Control	0	0	3
	KC50	38.57	0.0264575	3
	KC70	22.16	0.01	3
	KC94	39.76	0.01	3
	Total	25.1225	16.801	12
45	Control	0	0	3
	KC50	4.96	0.01	3
	KC70	16.16	0.01	3
	KC94	18.56	0.01	3
	Total	9.92	8.03281	12
55	Control	0	0	3
	KC50	4.56	0.01	3
	KC70	0	0	3
	KC94	17.36	0.01	3
	Total	5.48	7.42309	12
Total	Control	0	0	12
	KC50	20.8667	16.8648	12
	KC70	14.92	9.31327	12
	KC94	23.4633	9.83767	12
	Total	14.8125	13.9286	48
Levene's Test of Equality of Error Variancesa,b
		Levene Statistic	df1	df2	Sig.
Value	Based on Mean	3.01982	15	32	0.0042328
	Based on Median	1.43048	15	32	0.192376
	Based on Median and with adjusted df	1.43048	15	8.90909	0.300014
	Based on trimmed mean	2.90729	15	32	0.00550137
Tests the null hypothesis that the error variance of the dependent variable is equal across groups.
a. Dependent variable: Value
b. Design: Intercept + Temperature + Strain + Temperature * Strain
Tests of Between-Subjects Effects
Dependent Variable:	Value
Source	Type III Sum of Squares	df	Mean Square	F	Sig.	Partial Eta Squared
Corrected Model	9118,253a	15	607.884	3.51547e+06	4.63143e-95	0.999999
Intercept	10531.7	1	10531.7	6.09061e+07	4.71836e-102	0.999999
Temperature	2791.87	3	930.622	5.38191e+06	2.61788e-91	0.999998
Strain	3970.94	3	1323.65	7.65482e+06	9.332e-94	0.999999
Temperature * Strain	2355.45	9	261.717	1.51354e+06	1.91083e-87	0.999998
Error	0.00553333	32	0.000172917
Total	19649.9	48
Corrected Total	9118.26	47
a. R Squared = 1,000 (Adjusted R Squared = 1,000)
Estimated Marginal Means
Temperature * Strain
Dependent Variable:	Value
Temperature	Strain	Mean	Std. Error	95% Confidence Interval
				Lower Bound	Upper Bound
25	Control	-7.10543e-15	0.00759203	-0.0154645	0.0154645
	KC50	35.3767	0.00759203	35.3612	35.3921
	KC70	21.36	0.00759203	21.3445	21.3755
	KC94	18.1733	0.00759203	18.1579	18.1888
35	Control	0	0.00759203	-0.0154645	0.0154645
	KC50	38.57	0.00759203	38.5545	38.5855
	KC70	22.16	0.00759203	22.1445	22.1755
	KC94	39.76	0.00759203	39.7445	39.7755
45	Control	-7.10543e-15	0.00759203	-0.0154645	0.0154645
	KC50	4.96	0.00759203	4.94454	4.97546
	KC70	16.16	0.00759203	16.1445	16.1755
	KC94	18.56	0.00759203	18.5445	18.5755
55	Control	-7.10543e-15	0.00759203	-0.0154645	0.0154645
	KC50	4.56	0.00759203	4.54454	4.57546
	KC70	3.55271e-15	0.00759203	-0.0154645	0.0154645
	KC94	17.36	0.00759203	17.3445	17.3755
Post Hoc Tests
Temperature
Multiple Comparisons
Dependent Variable:	Value
Tukey HSD
(I) Temperature	(J) Temperature	Mean Difference (I-J)	Std. Error	Sig.	95% Confidence Interval
					Lower Bound	Upper Bound
25	35	-6,3950*	0.00536837	7.01994e-13	-6.40954	-6.38046
	45	8,8075*	0.00536837	7.01994e-13	8.79296	8.82204
	55	13,2475*	0.00536837	7.01994e-13	13.233	13.262
35	25	6,3950*	0.00536837	7.01994e-13	6.38046	6.40954
	45	15,2025*	0.00536837	7.01994e-13	15.188	15.217
	55	19,6425*	0.00536837	7.01994e-13	19.628	19.657
45	25	-8,8075*	0.00536837	7.01994e-13	-8.82204	-8.79296
	35	-15,2025*	0.00536837	7.01994e-13	-15.217	-15.188
	55	4,4400*	0.00536837	7.01994e-13	4.42546	4.45454
55	25	-13,2475*	0.00536837	7.01994e-13	-13.262	-13.233
	35	-19,6425*	0.00536837	7.01994e-13	-19.657	-19.628
	45	-4,4400*	0.00536837	7.01994e-13	-4.45454	-4.42546
Based on observed means. The error term is Mean Square(Error) = ,000.
*. The mean difference is significant at the ,05 level.
Homogeneous Subsets
Value
Tukey HSDa,b
Temperature	N	Subset
		1	2	3	4
55	12	5.48
45	12		9.92
25	12			18.7275
35	12				25.1225
Sig.		1	1	1	1
Means for groups in homogeneous subsets are displayed. Based on observed means. The error term is Mean Square(Error) = ,000.
a. Uses Harmonic Mean Sample Size = 12,000.
b. Alpha = ,05.

## Sheet: TIME
		Incubation Period
Notes
Output Created		03-SEP-2025 16:29:49
Comments
Input	Active Dataset	DataSet2
	Filter	<none>
	Weight	<none>
	Split File	<none>
	N of Rows in Working Data File	132
Missing Value Handling	Definition of Missing	User-defined missing values are treated as missing.
	Cases Used	Statistics are based on all cases with valid data for all variables in the model.
Syntax		UNIANOVA Value BY Hours Treatment /METHOD=SSTYPE(3) /INTERCEPT=INCLUDE /POSTHOC=Hours Treatment(TUKEY) /PRINT ETASQ DESCRIPTIVE HOMOGENEITY /CRITERIA=ALPHA(.05) /DESIGN=Hours Treatment Hours*Treatment.
Resources	Processor Time	00:00:00,09
	Elapsed Time	00:00:00,10
[DataSet2]
Between-Subjects Factors
		N
Hours	0	12
	12	12
	24	12
	36	12
	48	12
	60	12
	72	12
	84	12
	96	12
	108	12
	120	12
Treatment	Control	33
	KC50	33
	KC70	33
	KC94	33
Descriptive Statistics
Dependent Variable:	Value
Hours	Treatment	Mean	Std. Deviation	N
0	Control	0	0	3
	KC50	0	0	3
	KC70	0	0	3
	KC94	0	0	3
	Total	0	0	12
12	Control	0	0	3
	KC50	19.76	0.01	3
	KC70	6.56	0.01	3
	KC94	14.56	0.01	3
	Total	10.22	7.88021	12
24	Control	0	0	3
	KC50	49.76	0.01	3
	KC70	24.16	0.01	3
	KC94	39.76	0.01	3
	Total	28.42	19.6087	12
36	Control	0	0	3
	KC50	50.96	0.01	3
	KC70	29.76	0.01	3
	KC94	70.57	0.01	3
	Total	37.8225	27.339	12
48	Control	0	0	3
	KC50	53.36	0.01	3
	KC70	35.76	0.01	3
	KC94	80.17	0.01	3
	Total	42.3225	30.3997	12
60	Control	0	0	3
	KC50	51.36	0.01	3
	KC70	36.16	0.01	3
	KC94	81.37	0.01	3
	Total	42.2225	30.6098	12
72	Control	0	0	3
	KC50	44.96	0.01	3
	KC70	36.16	0.01	3
	KC94	82.57	0.01	3
	Total	40.9225	30.666	12
84	Control	0	0	3
	KC50	44.96	0.01	3
	KC70	36.96	0.01	3
	KC94	90.17	0.01	3
	Total	43.0225	33.4976	12
96	Control	0	0	3
	KC50	44.56	0.01	3
	KC70	40.17	0.01	3
	KC94	81.37	0.01	3
	Total	41.525	30.1044	12
108	Control	0	0	3
	KC50	43.76	0.01	3
	KC70	38.63	0.01	3
	KC94	79.77	0.01	3
	Total	40.54	29.5258	12
120	Control	0	0	3
	KC50	42.56	0.01	3
	KC70	37.76	0.01	3
	KC94	79.37	0.01	3
	Total	39.9225	29.3639	12
Total	Control	0	0	33
	KC50	40.5455	15.6724	33
	KC70	29.28	13.253	33
	KC94	63.6073	29.9201	33
	Total	33.3582	29.1479	132
Levene's Test of Equality of Error Variancesa,b
		Levene Statistic	df1	df2	Sig.
Value	Based on Mean	1.30233	43	88	0.148241
	Based on Median	1.30233	43	88	0.148241
	Based on Median and with adjusted df	1.30233	43	60	0.17073
	Based on trimmed mean	1.30233	43	88	0.148241
Tests the null hypothesis that the error variance of the dependent variable is equal across groups.
a. Dependent variable: Value
b. Design: Intercept + Hours + Treatment + Hours * Treatment
Tests of Between-Subjects Effects
Dependent Variable:	Value
Source	Type III Sum of Squares	df	Mean Square	F	Sig.	Partial Eta Squared
Corrected Model	111297,396a	43	2588.31	3.79619e+07	5.40883e-304	1
Intercept	146885	1	146885	2.15432e+09	0	1
Hours	25960.5	10	2596.05	3.80755e+07	1.98584e-287	1
Treatment	69170.1	3	23056.7	3.38165e+08	0	1
Hours * Treatment	16166.7	30	538.891	7.90374e+06	1.16259e-270	1
Error	0.006	88	6.81818e-05
Total	258183	132
Corrected Total	111297	131
a. R Squared = 1,000 (Adjusted R Squared = 1,000)
Post Hoc Tests
Hours
Multiple Comparisons
Dependent Variable:	Value
Tukey HSD
(I) Hours	(J) Hours	Mean Difference (I-J)	Std. Error	Sig.	95% Confidence Interval
					Lower Bound	Upper Bound
0	12	-10,2200*	0.003371	7.44516e-13	-10.2311	-10.2089
	24	-28,4200*	0.003371	7.44516e-13	-28.4311	-28.4089
	36	-37,8225*	0.003371	7.44516e-13	-37.8336	-37.8114
	48	-42,3225*	0.003371	7.44516e-13	-42.3336	-42.3114
	60	-42,2225*	0.003371	7.44516e-13	-42.2336	-42.2114
	72	-40,9225*	0.003371	7.44516e-13	-40.9336	-40.9114
	84	-43,0225*	0.003371	7.44516e-13	-43.0336	-43.0114
	96	-41,5250*	0.003371	7.44516e-13	-41.5361	-41.5139
	108	-40,5400*	0.003371	7.44516e-13	-40.5511	-40.5289
	120	-39,9225*	0.003371	7.44516e-13	-39.9336	-39.9114
12	0	10,2200*	0.003371	7.44516e-13	10.2089	10.2311
	24	-18,2000*	0.003371	7.44516e-13	-18.2111	-18.1889
	36	-27,6025*	0.003371	7.44516e-13	-27.6136	-27.5914
	48	-32,1025*	0.003371	7.44516e-13	-32.1136	-32.0914
	60	-32,0025*	0.003371	7.44516e-13	-32.0136	-31.9914
	72	-30,7025*	0.003371	7.44516e-13	-30.7136	-30.6914
	84	-32,8025*	0.003371	7.44516e-13	-32.8136	-32.7914
	96	-31,3050*	0.003371	7.44516e-13	-31.3161	-31.2939
	108	-30,3200*	0.003371	7.44516e-13	-30.3311	-30.3089
	120	-29,7025*	0.003371	7.44516e-13	-29.7136	-29.6914
24	0	28,4200*	0.003371	7.44516e-13	28.4089	28.4311
	12	18,2000*	0.003371	7.44516e-13	18.1889	18.2111
	36	-9,4025*	0.003371	7.44516e-13	-9.41364	-9.39136
	48	-13,9025*	0.003371	7.44516e-13	-13.9136	-13.8914
	60	-13,8025*	0.003371	7.44516e-13	-13.8136	-13.7914
	72	-12,5025*	0.003371	7.44516e-13	-12.5136	-12.4914
	84	-14,6025*	0.003371	7.44516e-13	-14.6136	-14.5914
	96	-13,1050*	0.003371	7.44516e-13	-13.1161	-13.0939
	108	-12,1200*	0.003371	7.44516e-13	-12.1311	-12.1089
	120	-11,5025*	0.003371	7.44516e-13	-11.5136	-11.4914
36	0	37,8225*	0.003371	7.44516e-13	37.8114	37.8336
	12	27,6025*	0.003371	7.44516e-13	27.5914	27.6136
	24	9,4025*	0.003371	7.44516e-13	9.39136	9.41364
	48	-4,5000*	0.003371	7.44516e-13	-4.51114	-4.48886
	60	-4,4000*	0.003371	7.44516e-13	-4.41114	-4.38886
	72	-3,1000*	0.003371	7.44516e-13	-3.11114	-3.08886
	84	-5,2000*	0.003371	7.44516e-13	-5.21114	-5.18886
	96	-3,7025*	0.003371	7.44516e-13	-3.71364	-3.69136
	108	-2,7175*	0.003371	7.44516e-13	-2.72864	-2.70636
	120	-2,1000*	0.003371	7.44516e-13	-2.11114	-2.08886
48	0	42,3225*	0.003371	7.44516e-13	42.3114	42.3336
	12	32,1025*	0.003371	7.44516e-13	32.0914	32.1136
	24	13,9025*	0.003371	7.44516e-13	13.8914	13.9136
	36	4,5000*	0.003371	7.44516e-13	4.48886	4.51114
	60	,1000*	0.003371	7.44516e-13	0.0888591	0.111141
	72	1,4000*	0.003371	7.44516e-13	1.38886	1.41114
	84	-,7000*	0.003371	7.44516e-13	-0.711141	-0.688859
	96	,7975*	0.003371	7.44516e-13	0.786359	0.808641
	108	1,7825*	0.003371	7.44516e-13	1.77136	1.79364
	120	2,4000*	0.003371	7.44516e-13	2.38886	2.41114
60	0	42,2225*	0.003371	7.44516e-13	42.2114	42.2336
	12	32,0025*	0.003371	7.44516e-13	31.9914	32.0136
	24	13,8025*	0.003371	7.44516e-13	13.7914	13.8136
	36	4,4000*	0.003371	7.44516e-13	4.38886	4.41114
	48	-,1000*	0.003371	7.44516e-13	-0.111141	-0.0888591
	72	1,3000*	0.003371	7.44516e-13	1.28886	1.31114
	84	-,8000*	0.003371	7.44516e-13	-0.811141	-0.788859
	96	,6975*	0.003371	7.44516e-13	0.686359	0.708641
	108	1,6825*	0.003371	7.44516e-13	1.67136	1.69364
	120	2,3000*	0.003371	7.44516e-13	2.28886	2.31114
72	0	40,9225*	0.003371	7.44516e-13	40.9114	40.9336
	12	30,7025*	0.003371	7.44516e-13	30.6914	30.7136
	24	12,5025*	0.003371	7.44516e-13	12.4914	12.5136
	36	3,1000*	0.003371	7.44516e-13	3.08886	3.11114
	48	-1,4000*	0.003371	7.44516e-13	-1.41114	-1.38886
	60	-1,3000*	0.003371	7.44516e-13	-1.31114	-1.28886
	84	-2,1000*	0.003371	7.44516e-13	-2.11114	-2.08886
	96	-,6025*	0.003371	7.44516e-13	-0.613641	-0.591359
	108	,3825*	0.003371	7.44516e-13	0.371359	0.393641
	120	1,0000*	0.003371	7.44516e-13	0.988859	1.01114
84	0	43,0225*	0.003371	7.44516e-13	43.0114	43.0336
	12	32,8025*	0.003371	7.44516e-13	32.7914	32.8136
	24	14,6025*	0.003371	7.44516e-13	14.5914	14.6136
	36	5,2000*	0.003371	7.44516e-13	5.18886	5.21114
	48	,7000*	0.003371	7.44516e-13	0.688859	0.711141
	60	,8000*	0.003371	7.44516e-13	0.788859	0.811141
	72	2,1000*	0.003371	7.44516e-13	2.08886	2.11114
	96	1,4975*	0.003371	7.44516e-13	1.48636	1.50864
	108	2,4825*	0.003371	7.44516e-13	2.47136	2.49364
	120	3,1000*	0.003371	7.44516e-13	3.08886	3.11114
96	0	41,5250*	0.003371	7.44516e-13	41.5139	41.5361
	12	31,3050*	0.003371	7.44516e-13	31.2939	31.3161
	24	13,1050*	0.003371	7.44516e-13	13.0939	13.1161
	36	3,7025*	0.003371	7.44516e-13	3.69136	3.71364
	48	-,7975*	0.003371	7.44516e-13	-0.808641	-0.786359
	60	-,6975*	0.003371	7.44516e-13	-0.708641	-0.686359
	72	,6025*	0.003371	7.44516e-13	0.591359	0.613641
	84	-1,4975*	0.003371	7.44516e-13	-1.50864	-1.48636
	108	,9850*	0.003371	7.44516e-13	0.973859	0.996141
	120	1,6025*	0.003371	7.44516e-13	1.59136	1.61364
108	0	40,5400*	0.003371	7.44516e-13	40.5289	40.5511
	12	30,3200*	0.003371	7.44516e-13	30.3089	30.3311
	24	12,1200*	0.003371	7.44516e-13	12.1089	12.1311
	36	2,7175*	0.003371	7.44516e-13	2.70636	2.72864
	48	-1,7825*	0.003371	7.44516e-13	-1.79364	-1.77136
	60	-1,6825*	0.003371	7.44516e-13	-1.69364	-1.67136
	72	-,3825*	0.003371	7.44516e-13	-0.393641	-0.371359
	84	-2,4825*	0.003371	7.44516e-13	-2.49364	-2.47136
	96	-,9850*	0.003371	7.44516e-13	-0.996141	-0.973859
	120	,6175*	0.003371	7.44516e-13	0.606359	0.628641
120	0	39,9225*	0.003371	7.44516e-13	39.9114	39.9336
	12	29,7025*	0.003371	7.44516e-13	29.6914	29.7136
	24	11,5025*	0.003371	7.44516e-13	11.4914	11.5136
	36	2,1000*	0.003371	7.44516e-13	2.08886	2.11114
	48	-2,4000*	0.003371	7.44516e-13	-2.41114	-2.38886
	60	-2,3000*	0.003371	7.44516e-13	-2.31114	-2.28886
	72	-1,0000*	0.003371	7.44516e-13	-1.01114	-0.988859
	84	-3,1000*	0.003371	7.44516e-13	-3.11114	-3.08886
	96	-1,6025*	0.003371	7.44516e-13	-1.61364	-1.59136
	108	-,6175*	0.003371	7.44516e-13	-0.628641	-0.606359
Based on observed means. The error term is Mean Square(Error) = 6,818E-5.
*. The mean difference is significant at the ,05 level.
Homogeneous Subsets
Value
Tukey HSDa,b
Hours	N	Subset
		1	2	3	4	5	6	7	8	9	10	11
0	12	0
12	12		10.22
24	12			28.42
36	12				37.8225
120	12					39.9225
108	12						40.54
72	12							40.9225
96	12								41.525
60	12									42.2225
48	12										42.3225
84	12											43.0225
Sig.		1	1	1	1	1	1	1	1	1	1	1
Means for groups in homogeneous subsets are displayed. Based on observed means. The error term is Mean Square(Error) = 6,818E-5.
a. Uses Harmonic Mean Sample Size = 12,000.
b. Alpha = ,05.
Treatment
Multiple Comparisons
Dependent Variable:	Value
Tukey HSD
(I) Treatment	(J) Treatment	Mean Difference (I-J)	Std. Error	Sig.	95% Confidence Interval
					Lower Bound	Upper Bound
Control	KC50	-40,5455*	0.00203279	5.68656e-13	-40.5508	-40.5401
	KC70	-29,2800*	0.00203279	5.68656e-13	-29.2853	-29.2747
	KC94	-63,6073*	0.00203279	5.68656e-13	-63.6126	-63.6019
KC50	Control	40,5455*	0.00203279	5.68656e-13	40.5401	40.5508
	KC70	11,2655*	0.00203279	5.68656e-13	11.2601	11.2708
	KC94	-23,0618*	0.00203279	5.68656e-13	-23.0671	-23.0565
KC70	Control	29,2800*	0.00203279	5.68656e-13	29.2747	29.2853
	KC50	-11,2655*	0.00203279	5.68656e-13	-11.2708	-11.2601
	KC94	-34,3273*	0.00203279	5.68656e-13	-34.3326	-34.3219
KC94	Control	63,6073*	0.00203279	5.68656e-13	63.6019	63.6126
	KC50	23,0618*	0.00203279	5.68656e-13	23.0565	23.0671
	KC70	34,3273*	0.00203279	5.68656e-13	34.3219	34.3326
Based on observed means. The error term is Mean Square(Error) = 6,818E-5.
*. The mean difference is significant at the ,05 level.
Homogeneous Subsets
Value
Tukey HSDa,b
Treatment	N	Subset
		1	2	3	4
Control	33	0
KC70	33		29.28
KC50	33			40.5455
KC94	33				63.6073
Sig.		1	1	1	1
Means for groups in homogeneous subsets are displayed. Based on observed means. The error term is Mean Square(Error) = 6,818E-5.
a. Uses Harmonic Mean Sample Size = 33,000.
b. Alpha = ,05.

## Sheet: PLATE-ASSAY
Plate Assay
Explore
Notes
Output Created		05-SEP-2025 05:25:48
Comments
Input	Active Dataset	DataSet1
	Filter	<none>
	Weight	<none>
	Split File	<none>
	N of Rows in Working Data File	12
Missing Value Handling	Definition of Missing	User-defined missing values for dependent variables are treated as missing.
	Cases Used	Statistics are based on cases with no missing values for any dependent variable or factor used.
Syntax		EXAMINE VARIABLES=Colony_Diameter_mm Clear_Zone_Diameter_mm REA BY Isolate /PLOT BOXPLOT STEMLEAF /COMPARE GROUPS /STATISTICS DESCRIPTIVES /CINTERVAL 95 /MISSING LISTWISE /NOTOTAL.
Resources	Processor Time	00:00:04,33
	Elapsed Time	00:00:01,39
[DataSet1]
Isolate
Case Processing Summary
Isolate		Cases
		Valid		Missing		Total
		N	Percent	N	Percent	N	Percent
Colony_Diameter_mm	KC40	3	1	0	0	3	1
	KC50	3	1	0	0	3	1
	KC70	3	1	0	0	3	1
	KC94	3	1	0	0	3	1
Clear_Zone_Diameter_mm	KC40	3	1	0	0	3	1
	KC50	3	1	0	0	3	1
	KC70	3	1	0	0	3	1
	KC94	3	1	0	0	3	1
REA	KC40	3	1	0	0	3	1
	KC50	3	1	0	0	3	1
	KC70	3	1	0	0	3	1
	KC94	3	1	0	0	3	1
Descriptives
Isolate				Statistic	Std. Error
Colony_Diameter_mm	KC40	Mean		7.33333	0.0666667
		95% Confidence Interval for Mean	Lower Bound	7.04649
			Upper Bound	7.62018
		5% Trimmed Mean
		Median		7.4
		Variance		0.0133333
		Std. Deviation		0.11547
		Minimum		7.2
		Maximum		7.4
		Range		0.2
		Interquartile Range
		Skewness		-1.73205	1.22474
		Kurtosis
	KC50	Mean		62.1667	0.0666667
		95% Confidence Interval for Mean	Lower Bound	61.8798
			Upper Bound	62.4535
		5% Trimmed Mean
		Median		62.1
		Variance		0.0133333
		Std. Deviation		0.11547
		Minimum		62.1
		Maximum		62.3
		Range		0.2
		Interquartile Range
		Skewness		1.73205	1.22474
		Kurtosis
	KC70	Mean		8.81	0.0585947
		95% Confidence Interval for Mean	Lower Bound	8.55789
			Upper Bound	9.06211
		5% Trimmed Mean
		Median		8.83
		Variance		0.0103
		Std. Deviation		0.101489
		Minimum		8.7
		Maximum		8.9
		Range		0.2
		Interquartile Range
		Skewness		-0.852358	1.22474
		Kurtosis
	KC94	Mean		5.99	0.0585947
		95% Confidence Interval for Mean	Lower Bound	5.73789
			Upper Bound	6.24211
		5% Trimmed Mean
		Median		5.97
		Variance		0.0103
		Std. Deviation		0.101489
		Minimum		5.9
		Maximum		6.1
		Range		0.2
		Interquartile Range
		Skewness		0.852358	1.22474
		Kurtosis
Clear_Zone_Diameter_mm	KC40	Mean		16.21	0.0665833
		95% Confidence Interval for Mean	Lower Bound	15.9235
			Upper Bound	16.4965
		5% Trimmed Mean
		Median		16.2
		Variance		0.0133
		Std. Deviation		0.115326
		Minimum		16.1
		Maximum		16.33
		Range		0.23
		Interquartile Range
		Skewness		0.387266	1.22474
		Kurtosis
	KC50	Mean		78.62	0.061101
		95% Confidence Interval for Mean	Lower Bound	78.3571
			Upper Bound	78.8829
		5% Trimmed Mean
		Median		78.66
		Variance		0.0112
		Std. Deviation		0.10583
		Minimum		78.5
		Maximum		78.7
		Range		0.2
		Interquartile Range
		Skewness		-1.45786	1.22474
		Kurtosis
	KC70	Mean		23.41	0.0585947
		95% Confidence Interval for Mean	Lower Bound	23.1579
			Upper Bound	23.6621
		5% Trimmed Mean
		Median		23.43
		Variance		0.0103
		Std. Deviation		0.101489
		Minimum		23.3
		Maximum		23.5
		Range		0.2
		Interquartile Range
		Skewness		-0.852358	1.22474
		Kurtosis
	KC94	Mean		24.8567	0.0868588
		95% Confidence Interval for Mean	Lower Bound	24.4829
			Upper Bound	25.2304
		5% Trimmed Mean
		Median		24.87
		Variance		0.0226333
		Std. Deviation		0.150444
		Minimum		24.7
		Maximum		25
		Range		0.3
		Interquartile Range
		Skewness		-0.395687	1.22474
		Kurtosis
REA	KC40	Mean		2.21333	0.0145297
		95% Confidence Interval for Mean	Lower Bound	2.15082
			Upper Bound	2.27585
		5% Trimmed Mean
		Median		2.21
		Variance		0.000633333
		Std. Deviation		0.0251661
		Minimum		2.19
		Maximum		2.24
		Range		0.05
		Interquartile Range
		Skewness		0.585583	1.22474
		Kurtosis
	KC50	Mean		1.26333	0.00333333
		95% Confidence Interval for Mean	Lower Bound	1.24899
			Upper Bound	1.27768
		5% Trimmed Mean
		Median		1.26
		Variance		3.33333e-05
		Std. Deviation		0.0057735
		Minimum		1.26
		Maximum		1.27
		Range		0.01
		Interquartile Range
		Skewness		1.73205	1.22474
		Kurtosis
	KC70	Mean		2.66	0.011547
		95% Confidence Interval for Mean	Lower Bound	2.61032
			Upper Bound	2.70968
		5% Trimmed Mean
		Median		2.66
		Variance		0.0004
		Std. Deviation		0.02
		Minimum		2.64
		Maximum		2.68
		Range		0.04
		Interquartile Range
		Skewness		0	1.22474
		Kurtosis
	KC94	Mean		4.15	0.0264575
		95% Confidence Interval for Mean	Lower Bound	4.03616
			Upper Bound	4.26384
		5% Trimmed Mean
		Median		4.16
		Variance		0.0021
		Std. Deviation		0.0458258
		Minimum		4.1
		Maximum		4.19
		Range		0.09
		Interquartile Range
		Skewness		-0.93522	1.22474
		Kurtosis
Colony_Diameter_mm
Stem-and-Leaf Plots
Colony_Diameter_mm Stem-and-Leaf Plot for
Isolate= KC40
Frequency Stem & Leaf
3,00 7 . 244
Stem width: 1,00
Each leaf: 1 case(s)
Colony_Diameter_mm Stem-and-Leaf Plot for
Isolate= KC50
Frequency Stem & Leaf
3,00 62 . 113
Stem width: 1,00
Each leaf: 1 case(s)
Colony_Diameter_mm Stem-and-Leaf Plot for
Isolate= KC70
Frequency Stem & Leaf
3,00 8 . 789
Stem width: 1,00
Each leaf: 1 case(s)
Colony_Diameter_mm Stem-and-Leaf Plot for
Isolate= KC94
Frequency Stem & Leaf
2,00 5 . 99
1,00 6 . 1
Stem width: 1,00
Each leaf: 1 case(s)
Clear_Zone_Diameter_mm
Stem-and-Leaf Plots
Clear_Zone_Diameter_mm Stem-and-Leaf Plot for
Isolate= KC40
Frequency Stem & Leaf
3,00 16 . 123
Stem width: 1,00
Each leaf: 1 case(s)
Clear_Zone_Diameter_mm Stem-and-Leaf Plot for
Isolate= KC50
Frequency Stem & Leaf
,00 78 .
3,00 78 . 567
Stem width: 1,00
Each leaf: 1 case(s)
Clear_Zone_Diameter_mm Stem-and-Leaf Plot for
Isolate= KC70
Frequency Stem & Leaf
2,00 23 . 34
1,00 23 . 5
Stem width: 1,00
Each leaf: 1 case(s)
Clear_Zone_Diameter_mm Stem-and-Leaf Plot for
Isolate= KC94
Frequency Stem & Leaf
2,00 24 . 78
1,00 25 . 0
Stem width: 1,00
Each leaf: 1 case(s)
REA
Stem-and-Leaf Plots
REA Stem-and-Leaf Plot for
Isolate= KC40
Frequency Stem & Leaf
1,00 21 . 9
2,00 22 . 14
Stem width: ,10
Each leaf: 1 case(s)
REA Stem-and-Leaf Plot for
Isolate= KC50
Frequency Stem & Leaf
2,00 126 . 00
1,00 127 . 0
Stem width: ,01
Each leaf: 1 case(s)
REA Stem-and-Leaf Plot for
Isolate= KC70
Frequency Stem & Leaf
1,00 26 . 4
2,00 26 . 68
Stem width: ,10
Each leaf: 1 case(s)
REA Stem-and-Leaf Plot for
Isolate= KC94
Frequency Stem & Leaf
1,00 41 . 0
2,00 41 . 69
Stem width: ,10
Each leaf: 1 case(s)
Univariate Analysis of Variance
Notes
Output Created		05-SEP-2025 05:47:23
Comments
Input	Active Dataset	DataSet1
	Filter	<none>
	Weight	<none>
	Split File	<none>
	N of Rows in Working Data File	12
Missing Value Handling	Definition of Missing	User-defined missing values are treated as missing.
	Cases Used	Statistics are based on all cases with valid data for all variables in the model.
Syntax		UNIANOVA REA BY Isolate /METHOD=SSTYPE(3) /INTERCEPT=INCLUDE /POSTHOC=Isolate(TUKEY) /PRINT ETASQ DESCRIPTIVE HOMOGENEITY /CRITERIA=ALPHA(.05) /DESIGN=Isolate.
Resources	Processor Time	00:00:00,03
	Elapsed Time	00:00:00,02
Between-Subjects Factors
		N
Isolate	KC40	3
	KC50	3
	KC70	3
	KC94	3
Descriptive Statistics
Dependent Variable:	REA
Isolate	Mean	Std. Deviation	N
KC40	2.21333	0.0251661	3
KC50	1.26333	0.0057735	3
KC70	2.66	0.02	3
KC94	4.15	0.0458258	3
Total	2.57167	1.0881	12
Levene's Test of Equality of Error Variancesa,b
		Levene Statistic	df1	df2	Sig.
REA	Based on Mean	2.40271	3	8	0.143032
	Based on Median	1.11966	3	8	0.396872
	Based on Median and with adjusted df	1.11966	3	3.82642	0.443641
	Based on trimmed mean	2.30527	3	8	0.153447
Tests the null hypothesis that the error variance of the dependent variable is equal across groups.
a. Dependent variable: REA
b. Design: Intercept + Isolate
Tests of Between-Subjects Effects
Dependent Variable:	REA
Source	Type III Sum of Squares	df	Mean Square	F	Sig.	Partial Eta Squared
Corrected Model	13,017a	3	4.33908	5480.94	1.37602e-13	0.999514
Intercept	79.3616	1	79.3616	100246	1.10872e-17	0.99992
Isolate	13.0172	3	4.33908	5480.94	1.37602e-13	0.999514
Error	0.00633333	8	0.000791667
Total	92.3852	12
Corrected Total	13.0236	11
a. R Squared = 1,000 (Adjusted R Squared = ,999)
Post Hoc Tests
Isolate
Multiple Comparisons
Dependent Variable:	REA
Tukey HSD
(I) Isolate	(J) Isolate	Mean Difference (I-J)	Std. Error	Sig.	95% Confidence Interval
					Lower Bound	Upper Bound
KC40	KC50	,9500*	0.0229734	6.1367e-10	0.876431	1.02357
	KC70	-,4467*	0.0229734	2.40773e-07	-0.520236	-0.373098
	KC94	-1,9367*	0.0229734	3.9464e-12	-2.01024	-1.8631
KC50	KC40	-,9500*	0.0229734	6.1367e-10	-1.02357	-0.876431
	KC70	-1,3967*	0.0229734	2.98713e-11	-1.47024	-1.3231
	KC94	-2,8867*	0.0229734	2.25642e-12	-2.96024	-2.8131
KC70	KC40	,4467*	0.0229734	2.40773e-07	0.373098	0.520236
	KC50	1,3967*	0.0229734	2.98713e-11	1.3231	1.47024
	KC94	-1,4900*	0.0229734	1.85261e-11	-1.56357	-1.41643
KC94	KC40	1,9367*	0.0229734	3.9464e-12	1.8631	2.01024
	KC50	2,8867*	0.0229734	2.25642e-12	2.8131	2.96024
	KC70	1,4900*	0.0229734	1.85261e-11	1.41643	1.56357
Based on observed means. The error term is Mean Square(Error) = ,001.
*. The mean difference is significant at the ,05 level.
Homogeneous Subsets
REA
Tukey HSDa,b
Isolate	N	Subset
		1	2	3	4
KC50	3	1.26333
KC40	3		2.21333
KC70	3			2.66
KC94	3				4.15
Sig.		1	1	1	1
Means for groups in homogeneous subsets are displayed. Based on observed means. The error term is Mean Square(Error) = ,001.
a. Uses Harmonic Mean Sample Size = 3,000.
b. Alpha = ,05.
Correlations
Notes
Output Created		05-SEP-2025 05:54:14
Comments
Input	Active Dataset	DataSet1
	Filter	<none>
	Weight	<none>
	Split File	<none>
	N of Rows in Working Data File	12
Missing Value Handling	Definition of Missing	User-defined missing values are treated as missing.
	Cases Used	Statistics for each pair of variables are based on all the cases with valid data for that pair.
Syntax		CORRELATIONS /VARIABLES=Colony_Diameter_mm Clear_Zone_Diameter_mm REA /PRINT=TWOTAIL NOSIG FULL /MISSING=PAIRWISE.
Resources	Processor Time	00:00:00,00
	Elapsed Time	00:00:00,03
Correlations
		Colony_Diameter_mm	Clear_Zone_Diameter_mm	REA
Colony_Diameter_mm	Pearson Correlation	1	,990**	-,745**
	Sig. (2-tailed)		8.71102e-10	0.00541248
	N	12	12	12
Clear_Zone_Diameter_mm	Pearson Correlation	,990**	1	-,648*
	Sig. (2-tailed)	8.71102e-10		0.0226927
	N	12	12	12
REA	Pearson Correlation	-,745**	-,648*	1
	Sig. (2-tailed)	0.00541248	0.0226927
	N	12	12	12
**. Correlation is significant at the 0.01 level (2-tailed).
*. Correlation is significant at the 0.05 level (2-tailed).

## Sheet: SOL-KC50
Effects of Solvent on KC50
Output Created		04-SEP-2025 11:29:57
Comments
	Active Dataset	DataSet3
	Filter	<none>
	Weight	<none>
	Split File	<none>
	N of Rows in Working Data File	81
Missing Value Handling	Definition of Missing	User-defined missing values are treated as missing.
	Cases Used	Statistics are based on all cases with valid data for all variables in the model.
Syntax		UNIANOVA Activity BY Solvent Concentration /METHOD=SSTYPE(3) /INTERCEPT=INCLUDE /POSTHOC=Solvent(TUKEY) /PLOT=PROFILE(Solvent*Concentration) TYPE=BAR ERRORBAR=CI MEANREFERENCE=NO /EMMEANS=TABLES(Solvent*Concentration) /PRINT ETASQ DESCRIPTIVE HOMOGENEITY /CRITERIA=ALPHA(.05) /DESIGN=Solvent Concentration Solvent*Concentration.
Resources	Processor Time	00:00:00,16
	Elapsed Time	00:00:00,14
Between-Subjects Factors
		N
Solvent	Acetone	9
	Benzene	9
	Butanol	9
	Cyclohexane	9
	Ethanol	9
	Hexane	9
	Isopropanol	9
	Methanol	9
	Octane	9
Concentration	Control	27
	High (2%)	27
	Low (0.5%)	27
Descriptive Statistics
Dependent Variable:	Activity
Solvent	Concentration	Mean	Std. Deviation	N
Acetone	Control	42.3	0.2	3
	High (2%)	37.3333	0.450925	3
	Low (0.5%)	44.8667	0.305505	3
	Total	41.5	3.32941	9
Benzene	Control	42.2333	0.251661	3
	High (2%)	14.9333	0.378594	3
	Low (0.5%)	27.7667	0.351188	3
	Total	28.3111	11.8318	9
Butanol	Control	42.1333	0.208167	3
	High (2%)	2.56667	0.152753	3
	Low (0.5%)	45.7667	0.450925	3
	Total	30.1556	20.753	9
Cyclohexane	Control	42.0667	0.251661	3
	High (2%)	15.7667	0.351188	3
	Low (0.5%)	47.3333	0.550757	3
	Total	35.0556	14.6495	9
Ethanol	Control	42.1333	0.152753	3
	High (2%)	34.5667	0.251661	3
	Low (0.5%)	48.6667	0.351188	3
	Total	41.7889	6.11524	9
Hexane	Control	42.2	0.2	3
	High (2%)	15.4667	0.251661	3
	Low (0.5%)	53.3667	0.378594	3
	Total	37.0111	16.8681	9
Isopropanol	Control	42.1333	0.321455	3
	High (2%)	11.4667	0.251661	3
	Low (0.5%)	42.9667	0.757188	3
	Total	32.1889	15.5518	9
Methanol	Control	42.1	0.264575	3
	High (2%)	32.5667	0.378594	3
	Low (0.5%)	46.5667	0.208167	3
	Total	40.4111	6.19827	9
Octane	Control	42.1333	0.251661	3
	High (2%)	18.5667	0.351188	3
	Low (0.5%)	18.5	0.264575	3
	Total	26.4	11.8028	9
Total	Control	42.1593	0.20987	27
	High (2%)	20.3593	11.3322	27
	Low (0.5%)	41.7556	10.7509	27
	Total	34.758	13.5757	81
Levene's Test of Equality of Error Variancesa,b
		Levene Statistic	df1	df2	Sig.
Activity	Based on Mean	1.13875	26	54	0.335534
	Based on Median	0.342642	26	54	0.997999
	Based on Median and with adjusted df	0.342642	26	20.0371	0.994419
	Based on trimmed mean	1.06575	26	54	0.409975
Tests the null hypothesis that the error variance of the dependent variable is equal across groups.
a. Dependent variable: Activity
b. Design: Intercept + Solvent + Concentration + Solvent * Concentration
Tests of Between-Subjects Effects
Dependent Variable:	Activity
Source	Type III Sum of Squares	df	Mean Square	F	Sig.	Partial Eta Squared
Corrected Model	14737,704a	26	566.835	4879.24	3.71524e-82	0.999575
Intercept	97857.7	1	97857.7	842346	6.59751e-115	0.999936
Solvent	2440.91	8	305.114	2626.38	4.40321e-67	0.997437
Concentration	8398.84	2	4199.42	36148	3.71346e-85	0.999254
Solvent * Concentration	3897.96	16	243.622	2097.07	1.93661e-69	0.998393
Error	6.27333	54	0.116173
Total	112602	81
Corrected Total	14744	80
a. R Squared = 1,000 (Adjusted R Squared = ,999)
Estimated Marginal Means
Solvent * Concentration
Dependent Variable:	Activity
Solvent	Concentration	Mean	Std. Error	95% Confidence Interval
				Lower Bound	Upper Bound
Acetone	Control	42.3	0.196785	41.9055	42.6945
	High (2%)	37.3333	0.196785	36.9388	37.7279
	Low (0.5%)	44.8667	0.196785	44.4721	45.2612
Benzene	Control	42.2333	0.196785	41.8388	42.6279
	High (2%)	14.9333	0.196785	14.5388	15.3279
	Low (0.5%)	27.7667	0.196785	27.3721	28.1612
Butanol	Control	42.1333	0.196785	41.7388	42.5279
	High (2%)	2.56667	0.196785	2.17214	2.9612
	Low (0.5%)	45.7667	0.196785	45.3721	46.1612
Cyclohexane	Control	42.0667	0.196785	41.6721	42.4612
	High (2%)	15.7667	0.196785	15.3721	16.1612
	Low (0.5%)	47.3333	0.196785	46.9388	47.7279
Ethanol	Control	42.1333	0.196785	41.7388	42.5279
	High (2%)	34.5667	0.196785	34.1721	34.9612
	Low (0.5%)	48.6667	0.196785	48.2721	49.0612
Hexane	Control	42.2	0.196785	41.8055	42.5945
	High (2%)	15.4667	0.196785	15.0721	15.8612
	Low (0.5%)	53.3667	0.196785	52.9721	53.7612
Isopropanol	Control	42.1333	0.196785	41.7388	42.5279
	High (2%)	11.4667	0.196785	11.0721	11.8612
	Low (0.5%)	42.9667	0.196785	42.5721	43.3612
Methanol	Control	42.1	0.196785	41.7055	42.4945
	High (2%)	32.5667	0.196785	32.1721	32.9612
	Low (0.5%)	46.5667	0.196785	46.1721	46.9612
Octane	Control	42.1333	0.196785	41.7388	42.5279
	High (2%)	18.5667	0.196785	18.1721	18.9612
	Low (0.5%)	18.5	0.196785	18.1055	18.8945
Post Hoc Tests
Solvent
Multiple Comparisons
Dependent Variable:	Activity
Tukey HSD
(I) Solvent	(J) Solvent	Mean Difference (I-J)	Std. Error	Sig.	95% Confidence Interval
					Lower Bound	Upper Bound
Acetone	Benzene	13,189*	0.160674	6.21281e-13	12.6698	13.708
	Butanol	11,344*	0.160674	6.21281e-13	10.8253	11.8635
	Cyclohexane	6,444*	0.160674	6.21281e-13	5.92535	6.96354
	Ethanol	-0.288889	0.160674	0.68319	-0.807987	0.230209
	Hexane	4,489*	0.160674	6.21281e-13	3.96979	5.00799
	Isopropanol	9,311*	0.160674	6.21281e-13	8.79201	9.83021
	Methanol	1,089*	0.160674	3.31556e-07	0.569791	1.60799
	Octane	15,100*	0.160674	6.21281e-13	14.5809	15.6191
Benzene	Acetone	-13,189*	0.160674	6.21281e-13	-13.708	-12.6698
	Butanol	-1,844*	0.160674	6.3427e-13	-2.36354	-1.32535
	Cyclohexane	-6,744*	0.160674	6.21281e-13	-7.26354	-6.22535
	Ethanol	-13,478*	0.160674	6.21281e-13	-13.9969	-12.9587
	Hexane	-8,700*	0.160674	6.21281e-13	-9.2191	-8.1809
	Isopropanol	-3,878*	0.160674	6.21281e-13	-4.39688	-3.35868
	Methanol	-12,100*	0.160674	6.21281e-13	-12.6191	-11.5809
	Octane	1,911*	0.160674	6.24611e-13	1.39201	2.43021
Butanol	Acetone	-11,344*	0.160674	6.21281e-13	-11.8635	-10.8253
	Benzene	1,844*	0.160674	6.3427e-13	1.32535	2.36354
	Cyclohexane	-4,900*	0.160674	6.21281e-13	-5.4191	-4.3809
	Ethanol	-11,633*	0.160674	6.21281e-13	-12.1524	-11.1142
	Hexane	-6,856*	0.160674	6.21281e-13	-7.37465	-6.33646
	Isopropanol	-2,033*	0.160674	6.21503e-13	-2.55243	-1.51424
	Methanol	-10,256*	0.160674	6.21281e-13	-10.7747	-9.73646
	Octane	3,756*	0.160674	6.21281e-13	3.23646	4.27465
Cyclohexane	Acetone	-6,444*	0.160674	6.21281e-13	-6.96354	-5.92535
	Benzene	6,744*	0.160674	6.21281e-13	6.22535	7.26354
	Butanol	4,900*	0.160674	6.21281e-13	4.3809	5.4191
	Ethanol	-6,733*	0.160674	6.21281e-13	-7.25243	-6.21424
	Hexane	-1,956*	0.160674	6.22613e-13	-2.47465	-1.43646
	Isopropanol	2,867*	0.160674	6.21281e-13	2.34757	3.38576
	Methanol	-5,356*	0.160674	6.21281e-13	-5.87465	-4.83646
	Octane	8,656*	0.160674	6.21281e-13	8.13646	9.17465
Ethanol	Acetone	0.288889	0.160674	0.68319	-0.230209	0.807987
	Benzene	13,478*	0.160674	6.21281e-13	12.9587	13.9969
	Butanol	11,633*	0.160674	6.21281e-13	11.1142	12.1524
	Cyclohexane	6,733*	0.160674	6.21281e-13	6.21424	7.25243
	Hexane	4,778*	0.160674	6.21281e-13	4.25868	5.29688
	Isopropanol	9,600*	0.160674	6.21281e-13	9.0809	10.1191
	Methanol	1,378*	0.160674	4.19465e-10	0.85868	1.89688
	Octane	15,389*	0.160674	6.21281e-13	14.8698	15.908
Hexane	Acetone	-4,489*	0.160674	6.21281e-13	-5.00799	-3.96979
	Benzene	8,700*	0.160674	6.21281e-13	8.1809	9.2191
	Butanol	6,856*	0.160674	6.21281e-13	6.33646	7.37465
	Cyclohexane	1,956*	0.160674	6.22613e-13	1.43646	2.47465
	Ethanol	-4,778*	0.160674	6.21281e-13	-5.29688	-4.25868
	Isopropanol	4,822*	0.160674	6.21281e-13	4.30312	5.34132
	Methanol	-3,400*	0.160674	6.21281e-13	-3.9191	-2.8809
	Octane	10,611*	0.160674	6.21281e-13	10.092	11.1302
Isopropanol	Acetone	-9,311*	0.160674	6.21281e-13	-9.83021	-8.79201
	Benzene	3,878*	0.160674	6.21281e-13	3.35868	4.39688
	Butanol	2,033*	0.160674	6.21503e-13	1.51424	2.55243
	Cyclohexane	-2,867*	0.160674	6.21281e-13	-3.38576	-2.34757
	Ethanol	-9,600*	0.160674	6.21281e-13	-10.1191	-9.0809
	Hexane	-4,822*	0.160674	6.21281e-13	-5.34132	-4.30312
	Methanol	-8,222*	0.160674	6.21281e-13	-8.74132	-7.70312
	Octane	5,789*	0.160674	6.21281e-13	5.26979	6.30799
Methanol	Acetone	-1,089*	0.160674	3.31556e-07	-1.60799	-0.569791
	Benzene	12,100*	0.160674	6.21281e-13	11.5809	12.6191
	Butanol	10,256*	0.160674	6.21281e-13	9.73646	10.7747
	Cyclohexane	5,356*	0.160674	6.21281e-13	4.83646	5.87465
	Ethanol	-1,378*	0.160674	4.19465e-10	-1.89688	-0.85868
	Hexane	3,400*	0.160674	6.21281e-13	2.8809	3.9191
	Isopropanol	8,222*	0.160674	6.21281e-13	7.70312	8.74132
	Octane	14,011*	0.160674	6.21281e-13	13.492	14.5302
Octane	Acetone	-15,100*	0.160674	6.21281e-13	-15.6191	-14.5809
	Benzene	-1,911*	0.160674	6.24611e-13	-2.43021	-1.39201
	Butanol	-3,756*	0.160674	6.21281e-13	-4.27465	-3.23646
	Cyclohexane	-8,656*	0.160674	6.21281e-13	-9.17465	-8.13646
	Ethanol	-15,389*	0.160674	6.21281e-13	-15.908	-14.8698
	Hexane	-10,611*	0.160674	6.21281e-13	-11.1302	-10.092
	Isopropanol	-5,789*	0.160674	6.21281e-13	-6.30799	-5.26979
	Methanol	-14,011*	0.160674	6.21281e-13	-14.5302	-13.492
Based on observed means. The error term is Mean Square(Error) = ,116.
*. The mean difference is significant at the ,05 level.
Homogeneous Subsets
Activity
Tukey HSDa,b
Solvent	N	Subset
		1	2	3	4	5	6	7	8
Octane	9	26.4
Benzene	9		28.3111
Butanol	9			30.1556
Isopropanol	9				32.1889
Cyclohexane	9					35.0556
Hexane	9						37.0111
Methanol	9							40.4111
Acetone	9								41.5
Ethanol	9								41.7889
Sig.		1	1	1	1	1	1	1	0.68319
Means for groups in homogeneous subsets are displayed. Based on observed means. The error term is Mean Square(Error) = ,116.
a. Uses Harmonic Mean Sample Size = 9,000.
b. Alpha = ,05.

## Sheet: SOL-KC70
Effects of Solvent on KC70
Output Created		04-SEP-2025 11:42:49
Comments
Input	Active Dataset	DataSet4
	Filter	<none>
	Weight	<none>
	Split File	<none>
	N of Rows in Working Data File	81
Missing Value Handling	Definition of Missing	User-defined missing values are treated as missing.
	Cases Used	Statistics are based on all cases with valid data for all variables in the model.
Syntax		UNIANOVA Activity BY Solvent Concentration /METHOD=SSTYPE(3) /INTERCEPT=INCLUDE /POSTHOC=Solvent(TUKEY) /PLOT=PROFILE(Solvent*Concentration) TYPE=BAR ERRORBAR=CI MEANREFERENCE=NO /EMMEANS=TABLES(Solvent*Concentration) /PRINT ETASQ DESCRIPTIVE HOMOGENEITY /CRITERIA=ALPHA(.05) /DESIGN=Solvent Concentration Solvent*Concentration.
Resources	Processor Time	00:00:00,16
	Elapsed Time	00:00:00,11
[DataSet4]
Between-Subjects Factors
		N
Solvent	Acetone	9
	Benzene	9
	Butanol	9
	Cyclohexane	9
	Ethanol	9
	Hexane	9
	Isopropanol	9
	Methanol	9
	Octane	9
Concentration	Control	27
	High (2%)	27
	Low (0.5%)	27
Descriptive Statistics
Dependent Variable:	Activity
Solvent	Concentration	Mean	Std. Deviation	N
Acetone	Control	24.6	0.6245	3
	High (2%)	32.2	0.754983	3
	Low (0.5%)	43.5	0.6	3
	Total	33.4333	8.25606	9
Benzene	Control	24.6	0.4	3
	High (2%)	37.2	0.7	3
	Low (0.5%)	32.6667	0.585947	3
	Total	31.4889	5.54942	9
Butanol	Control	24.8667	0.351188	3
	High (2%)	33.4667	0.550757	3
	Low (0.5%)	42.1667	0.763763	3
	Total	33.5	7.508	9
Cyclohexane	Control	24.6667	0.351188	3
	High (2%)	34.1333	0.404145	3
	Low (0.5%)	41.6	0.655744	3
	Total	33.4667	7.36156	9
Ethanol	Control	24.6333	0.152753	3
	High (2%)	7.86667	0.251661	3
	Low (0.5%)	44.5	0.2	3
	Total	25.6667	15.8826	9
Hexane	Control	24.6	0.1	3
	High (2%)	46.5	0.87178	3
	Low (0.5%)	39.8	0.3	3
	Total	36.9667	9.72921	9
Isopropanol	Control	24.6	0.1	3
	High (2%)	46.2667	0.404145	3
	Low (0.5%)	30.7	0.458258	3
	Total	33.8556	9.68079	9
Methanol	Control	24.5	0.1	3
	High (2%)	46.5333	0.550757	3
	Low (0.5%)	32.9333	0.404145	3
	Total	34.6556	9.63394	9
Octane	Control	24.5333	0.152753	3
	High (2%)	34.6333	0.472582	3
	Low (0.5%)	36.2333	0.702377	3
	Total	31.8	5.51067	9
Total	Control	24.6222	0.277812	27
	High (2%)	35.4222	11.493	27
	Low (0.5%)	38.2333	5.01429	27
	Total	32.7593	9.27244	81
Levene's Test of Equality of Error Variancesa,b
		Levene Statistic	df1	df2	Sig.
Activity	Based on Mean	1.41891	26	54	0.138279
	Based on Median	0.583551	26	54	0.931888
	Based on Median and with adjusted df	0.583551	26	24.9119	0.910305
	Based on trimmed mean	1.35418	26	54	0.172027
Tests the null hypothesis that the error variance of the dependent variable is equal across groups.
a. Dependent variable: Activity
b. Design: Intercept + Solvent + Concentration + Solvent * Concentration
Tests of Between-Subjects Effects
Dependent Variable:	Activity
Source	Type III Sum of Squares	df	Mean Square	F	Sig.	Partial Eta Squared
Corrected Model	6865,002a	26	264.039	1075.81	1.87688e-64	0.998073
Intercept	86926.7	1	86926.7	354178	9.49773e-105	0.999848
Solvent	691.582	8	86.4478	352.227	9.752e-44	0.981197
Concentration	2788.24	2	1394.12	5680.27	1.67205e-63	0.995269
Solvent * Concentration	3385.18	16	211.574	862.045	4.75945e-59	0.9961
Error	13.2533	54	0.245432
Total	93804.9	81
Corrected Total	6878.26	80
a. R Squared = ,998 (Adjusted R Squared = ,997)
Estimated Marginal Means
Solvent * Concentration
Dependent Variable:	Activity
Solvent	Concentration	Mean	Std. Error	95% Confidence Interval
				Lower Bound	Upper Bound
Acetone	Control	24.6	0.286026	24.0266	25.1734
	High (2%)	32.2	0.286026	31.6266	32.7734
	Low (0.5%)	43.5	0.286026	42.9266	44.0734
Benzene	Control	24.6	0.286026	24.0266	25.1734
	High (2%)	37.2	0.286026	36.6266	37.7734
	Low (0.5%)	32.6667	0.286026	32.0932	33.2401
Butanol	Control	24.8667	0.286026	24.2932	25.4401
	High (2%)	33.4667	0.286026	32.8932	34.0401
	Low (0.5%)	42.1667	0.286026	41.5932	42.7401
Cyclohexane	Control	24.6667	0.286026	24.0932	25.2401
	High (2%)	34.1333	0.286026	33.5599	34.7068
	Low (0.5%)	41.6	0.286026	41.0266	42.1734
Ethanol	Control	24.6333	0.286026	24.0599	25.2068
	High (2%)	7.86667	0.286026	7.29322	8.44011
	Low (0.5%)	44.5	0.286026	43.9266	45.0734
Hexane	Control	24.6	0.286026	24.0266	25.1734
	High (2%)	46.5	0.286026	45.9266	47.0734
	Low (0.5%)	39.8	0.286026	39.2266	40.3734
Isopropanol	Control	24.6	0.286026	24.0266	25.1734
	High (2%)	46.2667	0.286026	45.6932	46.8401
	Low (0.5%)	30.7	0.286026	30.1266	31.2734
Methanol	Control	24.5	0.286026	23.9266	25.0734
	High (2%)	46.5333	0.286026	45.9599	47.1068
	Low (0.5%)	32.9333	0.286026	32.3599	33.5068
Octane	Control	24.5333	0.286026	23.9599	25.1068
	High (2%)	34.6333	0.286026	34.0599	35.2068
	Low (0.5%)	36.2333	0.286026	35.6599	36.8068
Post Hoc Tests
Solvent
Multiple Comparisons
Dependent Variable:	Activity
Tukey HSD
(I) Solvent	(J) Solvent	Mean Difference (I-J)	Std. Error	Sig.	95% Confidence Interval
					Lower Bound	Upper Bound
Acetone	Benzene	1,944*	0.233539	1.04812e-09	1.18994	2.69895
	Butanol	-0.0666667	0.233539	0.999998	-0.821172	0.687839
	Cyclohexane	-0.0333333	0.233539	1	-0.787839	0.721172
	Ethanol	7,767*	0.233539	6.21281e-13	7.01216	8.52117
	Hexane	-3,533*	0.233539	6.21281e-13	-4.28784	-2.77883
	Isopropanol	-0.422222	0.233539	0.676822	-1.17673	0.332284
	Methanol	-1,222*	0.233539	9.24688e-05	-1.97673	-0.467716
	Octane	1,633*	0.233539	1.47927e-07	0.878828	2.38784
Benzene	Acetone	-1,944*	0.233539	1.04812e-09	-2.69895	-1.18994
	Butanol	-2,011*	0.233539	3.66963e-10	-2.76562	-1.25661
	Cyclohexane	-1,978*	0.233539	6.19667e-10	-2.73228	-1.22327
	Ethanol	5,822*	0.233539	6.21281e-13	5.06772	6.57673
	Hexane	-5,478*	0.233539	6.21281e-13	-6.23228	-4.72327
	Isopropanol	-2,367*	0.233539	2.13773e-12	-3.12117	-1.61216
	Methanol	-3,167*	0.233539	6.21281e-13	-3.92117	-2.41216
	Octane	-0.311111	0.233539	0.916975	-1.06562	0.443395
Butanol	Acetone	0.0666667	0.233539	0.999998	-0.687839	0.821172
	Benzene	2,011*	0.233539	3.66963e-10	1.25661	2.76562
	Cyclohexane	0.0333333	0.233539	1	-0.721172	0.787839
	Ethanol	7,833*	0.233539	6.21281e-13	7.07883	8.58784
	Hexane	-3,467*	0.233539	6.21281e-13	-4.22117	-2.71216
	Isopropanol	-0.355556	0.233539	0.840037	-1.11006	0.39895
	Methanol	-1,156*	0.233539	0.000250484	-1.91006	-0.40105
	Octane	1,700*	0.233539	5.10614e-08	0.945494	2.45451
Cyclohexane	Acetone	0.0333333	0.233539	1	-0.721172	0.787839
	Benzene	1,978*	0.233539	6.19667e-10	1.22327	2.73228
	Butanol	-0.0333333	0.233539	1	-0.787839	0.721172
	Ethanol	7,800*	0.233539	6.21281e-13	7.04549	8.55451
	Hexane	-3,500*	0.233539	6.21281e-13	-4.25451	-2.74549
	Isopropanol	-0.388889	0.233539	0.764241	-1.14339	0.365617
	Methanol	-1,189*	0.233539	0.000152595	-1.94339	-0.434383
	Octane	1,667*	0.233539	8.6916e-08	0.912161	2.42117
Ethanol	Acetone	-7,767*	0.233539	6.21281e-13	-8.52117	-7.01216
	Benzene	-5,822*	0.233539	6.21281e-13	-6.57673	-5.06772
	Butanol	-7,833*	0.233539	6.21281e-13	-8.58784	-7.07883
	Cyclohexane	-7,800*	0.233539	6.21281e-13	-8.55451	-7.04549
	Hexane	-11,300*	0.233539	6.21281e-13	-12.0545	-10.5455
	Isopropanol	-8,189*	0.233539	6.21281e-13	-8.94339	-7.43438
	Methanol	-8,989*	0.233539	6.21281e-13	-9.74339	-8.23438
	Octane	-6,133*	0.233539	6.21281e-13	-6.88784	-5.37883
Hexane	Acetone	3,533*	0.233539	6.21281e-13	2.77883	4.28784
	Benzene	5,478*	0.233539	6.21281e-13	4.72327	6.23228
	Butanol	3,467*	0.233539	6.21281e-13	2.71216	4.22117
	Cyclohexane	3,500*	0.233539	6.21281e-13	2.74549	4.25451
	Ethanol	11,300*	0.233539	6.21281e-13	10.5455	12.0545
	Isopropanol	3,111*	0.233539	6.21281e-13	2.35661	3.86562
	Methanol	2,311*	0.233539	4.13836e-12	1.55661	3.06562
	Octane	5,167*	0.233539	6.21281e-13	4.41216	5.92117
Isopropanol	Acetone	0.422222	0.233539	0.676822	-0.332284	1.17673
	Benzene	2,367*	0.233539	2.13773e-12	1.61216	3.12117
	Butanol	0.355556	0.233539	0.840037	-0.39895	1.11006
	Cyclohexane	0.388889	0.233539	0.764241	-0.365617	1.14339
	Ethanol	8,189*	0.233539	6.21281e-13	7.43438	8.94339
	Hexane	-3,111*	0.233539	6.21281e-13	-3.86562	-2.35661
	Methanol	-,800*	0.233539	0.0298736	-1.55451	-0.0454942
	Octane	2,056*	0.233539	1.83055e-10	1.30105	2.81006
Methanol	Acetone	1,222*	0.233539	9.24688e-05	0.467716	1.97673
	Benzene	3,167*	0.233539	6.21281e-13	2.41216	3.92117
	Butanol	1,156*	0.233539	0.000250484	0.40105	1.91006
	Cyclohexane	1,189*	0.233539	0.000152595	0.434383	1.94339
	Ethanol	8,989*	0.233539	6.21281e-13	8.23438	9.74339
	Hexane	-2,311*	0.233539	4.13836e-12	-3.06562	-1.55661
	Isopropanol	,800*	0.233539	0.0298736	0.0454942	1.55451
	Octane	2,856*	0.233539	6.22391e-13	2.10105	3.61006
Octane	Acetone	-1,633*	0.233539	1.47927e-07	-2.38784	-0.878828
	Benzene	0.311111	0.233539	0.916975	-0.443395	1.06562
	Butanol	-1,700*	0.233539	5.10614e-08	-2.45451	-0.945494
	Cyclohexane	-1,667*	0.233539	8.6916e-08	-2.42117	-0.912161
	Ethanol	6,133*	0.233539	6.21281e-13	5.37883	6.88784
	Hexane	-5,167*	0.233539	6.21281e-13	-5.92117	-4.41216
	Isopropanol	-2,056*	0.233539	1.83055e-10	-2.81006	-1.30105
	Methanol	-2,856*	0.233539	6.22391e-13	-3.61006	-2.10105
Based on observed means. The error term is Mean Square(Error) = ,245.
*. The mean difference is significant at the ,05 level.
Homogeneous Subsets
Activity
Tukey HSDa,b
Solvent	N	Subset
		1	2	3	4	5
Ethanol	9	25.6667
Benzene	9		31.4889
Octane	9		31.8
Acetone	9			33.4333
Cyclohexane	9			33.4667
Butanol	9			33.5
Isopropanol	9			33.8556
Methanol	9				34.6556
Hexane	9					36.9667
Sig.		1	0.916975	0.676822	1	1
Means for groups in homogeneous subsets are displayed. Based on observed means. The error term is Mean Square(Error) = ,245.
a. Uses Harmonic Mean Sample Size = 9,000.
b. Alpha = ,05.

## Sheet: SOL-KC94
Effects of Solvent on KC940
Output Created		04-SEP-2025 12:34:41
Comments
Input	Active Dataset	DataSet5
	Filter	<none>
	Weight	<none>
	Split File	<none>
	N of Rows in Working Data File	81
Missing Value Handling	Definition of Missing	User-defined missing values are treated as missing.
	Cases Used	Statistics are based on all cases with valid data for all variables in the model.
Syntax		UNIANOVA Activity BY Solvent Concentration /METHOD=SSTYPE(3) /INTERCEPT=INCLUDE /POSTHOC=Solvent(TUKEY) /PLOT=PROFILE(Solvent*Concentration) TYPE=LINE ERRORBAR=CI MEANREFERENCE=NO YAXIS=AUTO /EMMEANS=TABLES(Solvent*Concentration) /PRINT ETASQ DESCRIPTIVE HOMOGENEITY /CRITERIA=ALPHA(.05) /DESIGN=Solvent Concentration Solvent*Concentration.
Resources	Processor Time	00:00:00,17
	Elapsed Time	00:00:00,13
Between-Subjects Factors
		N
Solvent	Acetone	9
	Benzene	9
	Butanol	9
	Cyclohexane	9
	Ethanol	9
	Hexane	9
	Isopropanol	9
	Methanol	9
	Octane	9
Concentration	Control	27
	High (2%)	27
	Low (0.5%)	27
Descriptive Statistics
Dependent Variable:	Activity
Solvent	Concentration	Mean	Std. Deviation	N
Acetone	Control	90.0667	0.208167	3
	High (2%)	62.5	0.7	3
	Low (0.5%)	40.8667	0.351188	3
	Total	64.4778	21.3596	9
Benzene	Control	90.1667	0.152753	3
	High (2%)	28.8333	0.351188	3
	Low (0.5%)	32.7333	0.802081	3
	Total	50.5778	29.743	9
Butanol	Control	90.1	0.6	3
	High (2%)	26.6667	0.416333	3
	Low (0.5%)	54.9667	0.61101	3
	Total	57.2444	27.5246	9
Cyclohexane	Control	90.1333	0.251661	3
	High (2%)	71.7333	0.862168	3
	Low (0.5%)	38.8667	0.416333	3
	Total	66.9111	22.4972	9
Ethanol	Control	90.1333	0.251661	3
	High (2%)	78.8667	0.650641	3
	Low (0.5%)	50.6667	0.776745	3
	Total	73.2222	17.6138	9
Hexane	Control	90.1333	0.208167	3
	High (2%)	82.5	0.556776	3
	Low (0.5%)	40.2333	0.550757	3
	Total	70.9556	23.2811	9
Isopropanol	Control	90.0667	0.251661	3
	High (2%)	39.0333	0.404145	3
	Low (0.5%)	53.5667	0.602771	3
	Total	60.8889	22.7735	9
Methanol	Control	90	0.2	3
	High (2%)	69.4667	0.896289	3
	Low (0.5%)	36.0667	0.404145	3
	Total	65.1778	23.5796	9
Octane	Control	90.0667	0.152753	3
	High (2%)	88.5667	0.650641	3
	Low (0.5%)	14.5333	0.305505	3
	Total	64.3889	37.3991	9
Total	Control	90.0963	0.240962	27
	High (2%)	60.9074	22.6059	27
	Low (0.5%)	40.2778	11.9709	27
	Total	63.7605	25.2114	81
Levene's Test of Equality of Error Variancesa,b
		Levene Statistic	df1	df2	Sig.
Activity	Based on Mean	1.27507	26	54	0.222416
	Based on Median	0.543882	26	54	0.953613
	Based on Median and with adjusted df	0.543882	26	22.5639	0.931939
	Based on trimmed mean	1.21918	26	54	0.264646
Tests the null hypothesis that the error variance of the dependent variable is equal across groups.
a. Dependent variable: Activity
b. Design: Intercept + Solvent + Concentration + Solvent * Concentration
Tests of Between-Subjects Effects
Dependent Variable:	Activity
Source	Type III Sum of Squares	df	Mean Square	F	Sig.	Partial Eta Squared
Corrected Model	50834,720a	26	1955.18	7315	6.66926e-87	0.999716
Intercept	329297	1	329297	1.23201e+06	2.29743e-119	0.999956
Solvent	3407.64	8	425.955	1593.64	3.02206e-61	0.995782
Concentration	33835.1	2	16917.6	63294.3	1.01151e-91	0.999574
Solvent * Concentration	13592	16	849.498	3178.26	2.6271e-74	0.998939
Error	14.4333	54	0.267284
Total	380147	81
Corrected Total	50849.2	80
a. R Squared = 1,000 (Adjusted R Squared = 1,000)
Estimated Marginal Means
Solvent * Concentration
Dependent Variable:	Activity
Solvent	Concentration	Mean	Std. Error	95% Confidence Interval
				Lower Bound	Upper Bound
Acetone	Control	90.0667	0.298487	89.4682	90.6651
	High (2%)	62.5	0.298487	61.9016	63.0984
	Low (0.5%)	40.8667	0.298487	40.2682	41.4651
Benzene	Control	90.1667	0.298487	89.5682	90.7651
	High (2%)	28.8333	0.298487	28.2349	29.4318
	Low (0.5%)	32.7333	0.298487	32.1349	33.3318
Butanol	Control	90.1	0.298487	89.5016	90.6984
	High (2%)	26.6667	0.298487	26.0682	27.2651
	Low (0.5%)	54.9667	0.298487	54.3682	55.5651
Cyclohexane	Control	90.1333	0.298487	89.5349	90.7318
	High (2%)	71.7333	0.298487	71.1349	72.3318
	Low (0.5%)	38.8667	0.298487	38.2682	39.4651
Ethanol	Control	90.1333	0.298487	89.5349	90.7318
	High (2%)	78.8667	0.298487	78.2682	79.4651
	Low (0.5%)	50.6667	0.298487	50.0682	51.2651
Hexane	Control	90.1333	0.298487	89.5349	90.7318
	High (2%)	82.5	0.298487	81.9016	83.0984
	Low (0.5%)	40.2333	0.298487	39.6349	40.8318
Isopropanol	Control	90.0667	0.298487	89.4682	90.6651
	High (2%)	39.0333	0.298487	38.4349	39.6318
	Low (0.5%)	53.5667	0.298487	52.9682	54.1651
Methanol	Control	90	0.298487	89.4016	90.5984
	High (2%)	69.4667	0.298487	68.8682	70.0651
	Low (0.5%)	36.0667	0.298487	35.4682	36.6651
Octane	Control	90.0667	0.298487	89.4682	90.6651
	High (2%)	88.5667	0.298487	87.9682	89.1651
	Low (0.5%)	14.5333	0.298487	13.9349	15.1318
Post Hoc Tests
Solvent
Multiple Comparisons
Dependent Variable:	Activity
Tukey HSD
(I) Solvent	(J) Solvent	Mean Difference (I-J)	Std. Error	Sig.	95% Confidence Interval
					Lower Bound	Upper Bound
Acetone	Benzene	13,900*	0.243714	6.21281e-13	13.1126	14.6874
	Butanol	7,233*	0.243714	6.21281e-13	6.44596	8.02071
	Cyclohexane	-2,433*	0.243714	3.192e-12	-3.22071	-1.64596
	Ethanol	-8,744*	0.243714	6.21281e-13	-9.53182	-7.95707
	Hexane	-6,478*	0.243714	6.21281e-13	-7.26516	-5.6904
	Isopropanol	3,589*	0.243714	6.21281e-13	2.80151	4.37627
	Methanol	-0.7	0.243714	0.118744	-1.48738	0.0873781
	Octane	0.0888889	0.243714	0.999989	-0.698489	0.876267
Benzene	Acetone	-13,900*	0.243714	6.21281e-13	-14.6874	-13.1126
	Butanol	-6,667*	0.243714	6.21281e-13	-7.45404	-5.87929
	Cyclohexane	-16,333*	0.243714	6.21281e-13	-17.1207	-15.546
	Ethanol	-22,644*	0.243714	6.21281e-13	-23.4318	-21.8571
	Hexane	-20,378*	0.243714	6.21281e-13	-21.1652	-19.5904
	Isopropanol	-10,311*	0.243714	6.21281e-13	-11.0985	-9.52373
	Methanol	-14,600*	0.243714	6.21281e-13	-15.3874	-13.8126
	Octane	-13,811*	0.243714	6.21281e-13	-14.5985	-13.0237
Butanol	Acetone	-7,233*	0.243714	6.21281e-13	-8.02071	-6.44596
	Benzene	6,667*	0.243714	6.21281e-13	5.87929	7.45404
	Cyclohexane	-9,667*	0.243714	6.21281e-13	-10.454	-8.87929
	Ethanol	-15,978*	0.243714	6.21281e-13	-16.7652	-15.1904
	Hexane	-13,711*	0.243714	6.21281e-13	-14.4985	-12.9237
	Isopropanol	-3,644*	0.243714	6.21281e-13	-4.43182	-2.85707
	Methanol	-7,933*	0.243714	6.21281e-13	-8.72071	-7.14596
	Octane	-7,144*	0.243714	6.21281e-13	-7.93182	-6.35707
Cyclohexane	Acetone	2,433*	0.243714	3.192e-12	1.64596	3.22071
	Benzene	16,333*	0.243714	6.21281e-13	15.546	17.1207
	Butanol	9,667*	0.243714	6.21281e-13	8.87929	10.454
	Ethanol	-6,311*	0.243714	6.21281e-13	-7.09849	-5.52373
	Hexane	-4,044*	0.243714	6.21281e-13	-4.83182	-3.25707
	Isopropanol	6,022*	0.243714	6.21281e-13	5.23484	6.8096
	Methanol	1,733*	0.243714	9.51892e-08	0.945955	2.52071
	Octane	2,522*	0.243714	1.33615e-12	1.73484	3.3096
Ethanol	Acetone	8,744*	0.243714	6.21281e-13	7.95707	9.53182
	Benzene	22,644*	0.243714	6.21281e-13	21.8571	23.4318
	Butanol	15,978*	0.243714	6.21281e-13	15.1904	16.7652
	Cyclohexane	6,311*	0.243714	6.21281e-13	5.52373	7.09849
	Hexane	2,267*	0.243714	3.03746e-11	1.47929	3.05404
	Isopropanol	12,333*	0.243714	6.21281e-13	11.546	13.1207
	Methanol	8,044*	0.243714	6.21281e-13	7.25707	8.83182
	Octane	8,833*	0.243714	6.21281e-13	8.04596	9.62071
Hexane	Acetone	6,478*	0.243714	6.21281e-13	5.6904	7.26516
	Benzene	20,378*	0.243714	6.21281e-13	19.5904	21.1652
	Butanol	13,711*	0.243714	6.21281e-13	12.9237	14.4985
	Cyclohexane	4,044*	0.243714	6.21281e-13	3.25707	4.83182
	Ethanol	-2,267*	0.243714	3.03746e-11	-3.05404	-1.47929
	Isopropanol	10,067*	0.243714	6.21281e-13	9.27929	10.854
	Methanol	5,778*	0.243714	6.21281e-13	4.9904	6.56516
	Octane	6,567*	0.243714	6.21281e-13	5.77929	7.35404
Isopropanol	Acetone	-3,589*	0.243714	6.21281e-13	-4.37627	-2.80151
	Benzene	10,311*	0.243714	6.21281e-13	9.52373	11.0985
	Butanol	3,644*	0.243714	6.21281e-13	2.85707	4.43182
	Cyclohexane	-6,022*	0.243714	6.21281e-13	-6.8096	-5.23484
	Ethanol	-12,333*	0.243714	6.21281e-13	-13.1207	-11.546
	Hexane	-10,067*	0.243714	6.21281e-13	-10.854	-9.27929
	Methanol	-4,289*	0.243714	6.21281e-13	-5.07627	-3.50151
	Octane	-3,500*	0.243714	6.21281e-13	-4.28738	-2.71262
Methanol	Acetone	0.7	0.243714	0.118744	-0.0873781	1.48738
	Benzene	14,600*	0.243714	6.21281e-13	13.8126	15.3874
	Butanol	7,933*	0.243714	6.21281e-13	7.14596	8.72071
	Cyclohexane	-1,733*	0.243714	9.51892e-08	-2.52071	-0.945955
	Ethanol	-8,044*	0.243714	6.21281e-13	-8.83182	-7.25707
	Hexane	-5,778*	0.243714	6.21281e-13	-6.56516	-4.9904
	Isopropanol	4,289*	0.243714	6.21281e-13	3.50151	5.07627
	Octane	,789*	0.243714	0.0492097	0.00151081	1.57627
Octane	Acetone	-0.0888889	0.243714	0.999989	-0.876267	0.698489
	Benzene	13,811*	0.243714	6.21281e-13	13.0237	14.5985
	Butanol	7,144*	0.243714	6.21281e-13	6.35707	7.93182
	Cyclohexane	-2,522*	0.243714	1.33615e-12	-3.3096	-1.73484
	Ethanol	-8,833*	0.243714	6.21281e-13	-9.62071	-8.04596
	Hexane	-6,567*	0.243714	6.21281e-13	-7.35404	-5.77929
	Isopropanol	3,500*	0.243714	6.21281e-13	2.71262	4.28738
	Methanol	-,789*	0.243714	0.0492097	-1.57627	-0.00151081
Based on observed means. The error term is Mean Square(Error) = ,267.
*. The mean difference is significant at the ,05 level.
Homogeneous Subsets
Activity
Tukey HSDa,b
Solvent	N	Subset
		1	2	3	4	5	6	7	8
Benzene	9	50.5778
Butanol	9		57.2444
Isopropanol	9			60.8889
Octane	9				64.3889
Acetone	9				64.4778	64.4778
Methanol	9					65.1778
Cyclohexane	9						66.9111
Hexane	9							70.9556
Ethanol	9								73.2222
Sig.		1	1	1	0.999989	0.118744	1	1	1
Means for groups in homogeneous subsets are displayed. Based on observed means. The error term is Mean Square(Error) = ,267.
a. Uses Harmonic Mean Sample Size = 9,000.
b. Alpha = ,05.
Profile Plots

## Sheet: SO-KC50
Effects of Surfactant/Oxidising agent on KC50
Output Created		04-SEP-2025 13:13:56
Comments
Input	Data	C:\Users\kgodi\Downloads\CHAPTER 4 MANUSCRIPT SUBMISSION\STATISTICS FOR CHPATER 4\DATASET FOR SURF_KC70.sav
	Active Dataset	DataSet10
	Filter	<none>
	Weight	<none>
	Split File	<none>
	N of Rows in Working Data File	81
Missing Value Handling	Definition of Missing	User-defined missing values are treated as missing.
	Cases Used	Statistics are based on all cases with valid data for all variables in the model.
Syntax		UNIANOVA Activity BY Surfactant Concentration /METHOD=SSTYPE(3) /INTERCEPT=INCLUDE /PLOT=PROFILE(Surfactant*Concentration) TYPE=LINE ERRORBAR=CI MEANREFERENCE=NO YAXIS=AUTO /CRITERIA=ALPHA(0.05) /DESIGN=Surfactant Concentration Surfactant*Concentration.
Resources	Processor Time	00:00:00,13
	Elapsed Time	00:00:00,11
Between-Subjects Factors
		N
Surfactant	H2O2	9
	PEG	9
	SDS	9
	Triton X-100	9
Concentration	Control	12
	High (2%)	12
	Low (0.5%)	12
Tests of Between-Subjects Effects
Dependent Variable:	Activity
Source	Type III Sum of Squares	df	Mean Square	F	Sig.
Corrected Model	3659,790a	11	332.708	1782.37	3.79086e-32
Intercept	18851.3	1	18851.3	100989	5.21632e-45
Surfactant	1831.48	3	610.493	3270.5	1.79367e-31
Concentration	644.402	2	322.201	1726.08	1.17314e-26
Surfactant * Concentration	1183.91	6	197.318	1057.06	7.44465e-28
Error	4.48	24	0.186667
Total	22515.6	36
Corrected Total	3664.27	35
a. R Squared = ,999 (Adjusted R Squared = ,998)
Profile Plots
Univariate Analysis of Variance
Notes
Output Created		04-SEP-2025 13:14:12
Comments
Input	Data	C:\Users\kgodi\Downloads\CHAPTER 4 MANUSCRIPT SUBMISSION\STATISTICS FOR CHPATER 4\DATASET FOR SURF_KC70.sav
	Active Dataset	DataSet10
	Filter	<none>
	Weight	<none>
	Split File	<none>
	N of Rows in Working Data File	81
Missing Value Handling	Definition of Missing	User-defined missing values are treated as missing.
	Cases Used	Statistics are based on all cases with valid data for all variables in the model.
Syntax		UNIANOVA Activity BY Surfactant Concentration /METHOD=SSTYPE(3) /INTERCEPT=INCLUDE /PLOT=PROFILE(Surfactant*Concentration) TYPE=BAR ERRORBAR=CI MEANREFERENCE=NO /CRITERIA=ALPHA(0.05) /DESIGN=Surfactant Concentration Surfactant*Concentration.
Resources	Processor Time	00:00:00,13
	Elapsed Time	00:00:00,09
Between-Subjects Factors
		N
Surfactant	H2O2	9
	PEG	9
	SDS	9
	Triton X-100	9
Concentration	Control	12
	High (2%)	12
	Low (0.5%)	12
Tests of Between-Subjects Effects
Dependent Variable:	Activity
Source	Type III Sum of Squares	df	Mean Square	F	Sig.
Corrected Model	3659,790a	11	332.708	1782.37	3.79086e-32
Intercept	18851.3	1	18851.3	100989	5.21632e-45
Surfactant	1831.48	3	610.493	3270.5	1.79367e-31
Concentration	644.402	2	322.201	1726.08	1.17314e-26
Surfactant * Concentration	1183.91	6	197.318	1057.06	7.44465e-28
Error	4.48	24	0.186667
Total	22515.6	36
Corrected Total	3664.27	35
a. R Squared = ,999 (Adjusted R Squared = ,998)
Profile Plots
Univariate Analysis of Variance
Notes
Output Created		04-SEP-2025 13:15:19
Comments
Input	Data	C:\Users\kgodi\Downloads\CHAPTER 4 MANUSCRIPT SUBMISSION\STATISTICS FOR CHPATER 4\DATASET FOR SURF_KC70.sav
	Active Dataset	DataSet10
	Filter	<none>
	Weight	<none>
	Split File	<none>
	N of Rows in Working Data File	81
Missing Value Handling	Definition of Missing	User-defined missing values are treated as missing.
	Cases Used	Statistics are based on all cases with valid data for all variables in the model.
Syntax		UNIANOVA Activity BY Surfactant Concentration /METHOD=SSTYPE(3) /INTERCEPT=INCLUDE /PLOT=PROFILE(Surfactant*Concentration) TYPE=BAR ERRORBAR=SE(2) MEANREFERENCE=NO /CRITERIA=ALPHA(0.05) /DESIGN=Surfactant Concentration Surfactant*Concentration.
Resources	Processor Time	00:00:00,08
	Elapsed Time	00:00:00,09
Between-Subjects Factors
		N
Surfactant	H2O2	9
	PEG	9
	SDS	9
	Triton X-100	9
Concentration	Control	12
	High (2%)	12
	Low (0.5%)	12
Tests of Between-Subjects Effects
Dependent Variable:	Activity
Source	Type III Sum of Squares	df	Mean Square	F	Sig.
Corrected Model	3659,790a	11	332.708	1782.37	3.79086e-32
Intercept	18851.3	1	18851.3	100989	5.21632e-45
Surfactant	1831.48	3	610.493	3270.5	1.79367e-31
Concentration	644.402	2	322.201	1726.08	1.17314e-26
Surfactant * Concentration	1183.91	6	197.318	1057.06	7.44465e-28
Error	4.48	24	0.186667
Total	22515.6	36
Corrected Total	3664.27	35
a. R Squared = ,999 (Adjusted R Squared = ,998)
Profile Plots
Univariate Analysis of Variance
Notes
Output Created		04-SEP-2025 13:20:31
Comments
Input	Active Dataset	DataSet11
	Filter	<none>
	Weight	<none>
	Split File	<none>
	N of Rows in Working Data File	81
Missing Value Handling	Definition of Missing	User-defined missing values are treated as missing.
	Cases Used	Statistics are based on all cases with valid data for all variables in the model.
Syntax		UNIANOVA Activity BY Surfactant Concentration /METHOD=SSTYPE(3) /INTERCEPT=INCLUDE /POSTHOC=Surfactant(TUKEY) /PLOT=PROFILE(Surfactant*Concentration) TYPE=BAR ERRORBAR=SE(2) MEANREFERENCE=NO /EMMEANS=TABLES(Surfactant*Concentration) /PRINT ETASQ DESCRIPTIVE HOMOGENEITY /CRITERIA=ALPHA(.05) /DESIGN=Surfactant Concentration Surfactant*Concentration.
Resources	Processor Time	00:00:00,11
	Elapsed Time	00:00:00,09
[DataSet11]
Between-Subjects Factors
		N
Surfactant	H2O2	9
	PEG	9
	SDS	9
	Triton X-100	9
Concentration	Control	12
	High (2%)	12
	Low (0.5%)	12
Descriptive Statistics
Dependent Variable:	Activity
Surfactant	Concentration	Mean	Std. Deviation	N
H2O2	Control	42.3	0.2	3
	High (2%)	9.76667	0.251661	3
	Low (0.5%)	49.4333	0.61101	3
	Total	33.8333	18.3156	9
PEG	Control	42.2333	0.251661	3
	High (2%)	37.8667	0.351188	3
	Low (0.5%)	35.8667	0.650641	3
	Total	38.6556	2.84654	9
SDS	Control	42.1333	0.208167	3
	High (2%)	8.66667	0.305505	3
	Low (0.5%)	36.9667	0.802081	3
	Total	29.2556	15.6091	9
Triton X-100	Control	42.0667	0.251661	3
	High (2%)	18.1667	0.305505	3
	Low (0.5%)	42.8333	0.650641	3
	Total	34.3556	12.1522	9
Total	Control	42.1833	0.216725	12
	High (2%)	18.6167	12.2289	12
	Low (0.5%)	41.275	5.67388	12
	Total	34.025	13.3931	36
Levene's Test of Equality of Error Variancesa,b
		Levene Statistic	df1	df2	Sig.
Activity	Based on Mean	1.17087	11	24	0.356128
	Based on Median	0.8	11	24	0.639213
	Based on Median and with adjusted df	0.8	11	13.0645	0.640332
	Based on trimmed mean	1.14775	11	24	0.370687
Tests the null hypothesis that the error variance of the dependent variable is equal across groups.
a. Dependent variable: Activity
b. Design: Intercept + Surfactant + Concentration + Surfactant * Concentration
Tests of Between-Subjects Effects
Dependent Variable:	Activity
Source	Type III Sum of Squares	df	Mean Square	F	Sig.	Partial Eta Squared
Corrected Model	6273,214a	11	570.292	2797.07	1.71145e-34	0.999221
Intercept	41677.2	1	41677.2	204411	1.10458e-48	0.999883
Surfactant	399.021	3	133.007	652.35	4.00496e-23	0.987885
Concentration	4278.45	2	2139.23	10492.1	4.94152e-36	0.998858
Surfactant * Concentration	1595.74	6	265.957	1304.42	6.03027e-29	0.996943
Error	4.89333	24	0.203889
Total	47955.3	36
Corrected Total	6278.11	35
a. R Squared = ,999 (Adjusted R Squared = ,999)
Estimated Marginal Means
Surfactant * Concentration
Dependent Variable:	Activity
Surfactant	Concentration	Mean	Std. Error	95% Confidence Interval
				Lower Bound	Upper Bound
H2O2	Control	42.3	0.260697	41.7619	42.8381
	High (2%)	9.76667	0.260697	9.22861	10.3047
	Low (0.5%)	49.4333	0.260697	48.8953	49.9714
PEG	Control	42.2333	0.260697	41.6953	42.7714
	High (2%)	37.8667	0.260697	37.3286	38.4047
	Low (0.5%)	35.8667	0.260697	35.3286	36.4047
SDS	Control	42.1333	0.260697	41.5953	42.6714
	High (2%)	8.66667	0.260697	8.12861	9.20472
	Low (0.5%)	36.9667	0.260697	36.4286	37.5047
Triton X-100	Control	42.0667	0.260697	41.5286	42.6047
	High (2%)	18.1667	0.260697	17.6286	18.7047
	Low (0.5%)	42.8333	0.260697	42.2953	43.3714
Post Hoc Tests
Surfactant
Multiple Comparisons
Dependent Variable:	Activity
Tukey HSD
(I) Surfactant	(J) Surfactant	Mean Difference (I-J)	Std. Error	Sig.	95% Confidence Interval
					Lower Bound	Upper Bound
H2O2	PEG	-4,822*	0.212858	8.00915e-13	-5.40941	-4.23503
	SDS	4,578*	0.212858	8.00915e-13	3.99059	5.16497
	Triton X-100	-0.522222	0.212858	0.0937463	-1.10941	0.0649705
PEG	H2O2	4,822*	0.212858	8.00915e-13	4.23503	5.40941
	SDS	9,400*	0.212858	8.00915e-13	8.81281	9.98719
	Triton X-100	4,300*	0.212858	8.00915e-13	3.71281	4.88719
SDS	H2O2	-4,578*	0.212858	8.00915e-13	-5.16497	-3.99059
	PEG	-9,400*	0.212858	8.00915e-13	-9.98719	-8.81281
	Triton X-100	-5,100*	0.212858	8.00915e-13	-5.68719	-4.51281
Triton X-100	H2O2	0.522222	0.212858	0.0937463	-0.0649705	1.10941
	PEG	-4,300*	0.212858	8.00915e-13	-4.88719	-3.71281
	SDS	5,100*	0.212858	8.00915e-13	4.51281	5.68719
Based on observed means. The error term is Mean Square(Error) = ,204.
*. The mean difference is significant at the ,05 level.
Homogeneous Subsets
Activity
Tukey HSDa,b
Surfactant	N	Subset
		1	2	3
SDS	9	29.2556
H2O2	9		33.8333
Triton X-100	9		34.3556
PEG	9			38.6556
Sig.		1	0.0937463	1
Means for groups in homogeneous subsets are displayed. Based on observed means. The error term is Mean Square(Error) = ,204.
a. Uses Harmonic Mean Sample Size = 9,000.
b. Alpha = ,05.

## Sheet: SO-KC70
Effects of Surfactant/Oxidising agent on KC70
Output Created		04-SEP-2025 13:11:07
Comments
Input	Active Dataset	DataSet9
	Filter	<none>
	Weight	<none>
	Split File	<none>
	N of Rows in Working Data File	81
Missing Value Handling	Definition of Missing	User-defined missing values are treated as missing.
	Cases Used	Statistics are based on all cases with valid data for all variables in the model.
Syntax		UNIANOVA Activity BY Surfactant Concentration /METHOD=SSTYPE(3) /INTERCEPT=INCLUDE /POSTHOC=Surfactant(TUKEY) /PLOT=PROFILE(Surfactant) TYPE=BAR ERRORBAR=CI MEANREFERENCE=NO /EMMEANS=TABLES(Surfactant*Concentration) /PRINT ETASQ DESCRIPTIVE HOMOGENEITY /CRITERIA=ALPHA(.05) /DESIGN=Surfactant Concentration Surfactant*Concentration.
Resources	Processor Time	00:00:00,09
	Elapsed Time	00:00:00,08
[DataSet9]
Between-Subjects Factors
		N
Surfactant	H2O2	9
	PEG	9
	SDS	9
	Triton X-100	9
Concentration	Control	12
	High (2%)	12
	Low (0.5%)	12
Descriptive Statistics
Dependent Variable:	Activity
Surfactant	Concentration	Mean	Std. Deviation	N
H2O2	Control	24.6	0.6245	3
	High (2%)	2.6	0.1	3
	Low (0.5%)	18.7	0.4	3
	Total	15.3	9.86876	9
PEG	Control	24.6	0.4	3
	High (2%)	36.7333	0.472582	3
	Low (0.5%)	39.3667	0.723418	3
	Total	33.5667	6.83758	9
SDS	Control	24.8667	0.351188	3
	High (2%)	12	0.3	3
	Low (0.5%)	16.1	0.264575	3
	Total	17.6556	5.69849	9
Triton X-100	Control	24.6667	0.351188	3
	High (2%)	16.8333	0.404145	3
	Low (0.5%)	33.5333	0.450925	3
	Total	25.0111	7.24438	9
Total	Control	24.6833	0.39734	12
	High (2%)	17.0417	13.0256	12
	Low (0.5%)	26.925	10.2328	12
	Total	22.8833	10.232	36
Levene's Test of Equality of Error Variancesa,b
		Levene Statistic	df1	df2	Sig.
Activity	Based on Mean	1.23499	11	24	0.318119
	Based on Median	0.287028	11	24	0.982431
	Based on Median and with adjusted df	0.287028	11	10.1057	0.974107
	Based on trimmed mean	1.14196	11	24	0.374408
Tests the null hypothesis that the error variance of the dependent variable is equal across groups.
a. Dependent variable: Activity
b. Design: Intercept + Surfactant + Concentration + Surfactant * Concentration
Tests of Between-Subjects Effects
Dependent Variable:	Activity
Source	Type III Sum of Squares	df	Mean Square	F	Sig.	Partial Eta Squared
Corrected Model	3659,790a	11	332.708	1782.37	3.79086e-32	0.998777
Intercept	18851.3	1	18851.3	100989	5.21632e-45	0.999762
Surfactant	1831.48	3	610.493	3270.5	1.79367e-31	0.99756
Concentration	644.402	2	322.201	1726.08	1.17314e-26	0.993096
Surfactant * Concentration	1183.91	6	197.318	1057.06	7.44465e-28	0.99623
Error	4.48	24	0.186667
Total	22515.6	36
Corrected Total	3664.27	35
a. R Squared = ,999 (Adjusted R Squared = ,998)
Estimated Marginal Means
Surfactant * Concentration
Dependent Variable:	Activity
Surfactant	Concentration	Mean	Std. Error	95% Confidence Interval
				Lower Bound	Upper Bound
H2O2	Control	24.6	0.249444	24.0852	25.1148
	High (2%)	2.6	0.249444	2.08517	3.11483
	Low (0.5%)	18.7	0.249444	18.1852	19.2148
PEG	Control	24.6	0.249444	24.0852	25.1148
	High (2%)	36.7333	0.249444	36.2185	37.2482
	Low (0.5%)	39.3667	0.249444	38.8518	39.8815
SDS	Control	24.8667	0.249444	24.3518	25.3815
	High (2%)	12	0.249444	11.4852	12.5148
	Low (0.5%)	16.1	0.249444	15.5852	16.6148
Triton X-100	Control	24.6667	0.249444	24.1518	25.1815
	High (2%)	16.8333	0.249444	16.3185	17.3482
	Low (0.5%)	33.5333	0.249444	33.0185	34.0482
Post Hoc Tests
Surfactant
Multiple Comparisons
Dependent Variable:	Activity
Tukey HSD
(I) Surfactant	(J) Surfactant	Mean Difference (I-J)	Std. Error	Sig.	95% Confidence Interval
					Lower Bound	Upper Bound
H2O2	PEG	-18,267*	0.20367	8.00915e-13	-18.8285	-17.7048
	SDS	-2,356*	0.20367	1.57009e-10	-2.9174	-1.79371
	Triton X-100	-9,711*	0.20367	8.00915e-13	-10.273	-9.14927
PEG	H2O2	18,267*	0.20367	8.00915e-13	17.7048	18.8285
	SDS	15,911*	0.20367	8.00915e-13	15.3493	16.473
	Triton X-100	8,556*	0.20367	8.00915e-13	7.99371	9.1174
SDS	H2O2	2,356*	0.20367	1.57009e-10	1.79371	2.9174
	PEG	-15,911*	0.20367	8.00915e-13	-16.473	-15.3493
	Triton X-100	-7,356*	0.20367	8.00915e-13	-7.9174	-6.79371
Triton X-100	H2O2	9,711*	0.20367	8.00915e-13	9.14927	10.273
	PEG	-8,556*	0.20367	8.00915e-13	-9.1174	-7.99371
	SDS	7,356*	0.20367	8.00915e-13	6.79371	7.9174
Based on observed means. The error term is Mean Square(Error) = ,187.
*. The mean difference is significant at the ,05 level.
Homogeneous Subsets
Activity
Tukey HSDa,b
Surfactant	N	Subset
		1	2	3	4
H2O2	9	15.3
SDS	9		17.6556
Triton X-100	9			25.0111
PEG	9				33.5667
Sig.		1	1	1	1
Means for groups in homogeneous subsets are displayed. Based on observed means. The error term is Mean Square(Error) = ,187.
a. Uses Harmonic Mean Sample Size = 9,000.
b. Alpha = ,05.

## Sheet: SO-KC94
Effects of Surfactant/Oxidising agent on KC94
Output Created		04-SEP-2025 13:01:32
Comments
Input	Active Dataset	DataSet8
	Filter	<none>
	Weight	<none>
	Split File	<none>
	N of Rows in Working Data File	81
Missing Value Handling	Definition of Missing	User-defined missing values are treated as missing.
	Cases Used	Statistics are based on all cases with valid data for all variables in the model.
Syntax		UNIANOVA Activity BY Surfactant Concentration /METHOD=SSTYPE(3) /INTERCEPT=INCLUDE /POSTHOC=Surfactant(TUKEY) /PLOT=PROFILE(Surfactant*Concentration) TYPE=BAR ERRORBAR=CI MEANREFERENCE=NO /EMMEANS=TABLES(Surfactant*Concentration) /PRINT ETASQ DESCRIPTIVE HOMOGENEITY /CRITERIA=ALPHA(.05) /DESIGN=Surfactant Concentration Surfactant*Concentration.
Resources	Processor Time	00:00:00,11
	Elapsed Time	00:00:00,08
[DataSet8]
Between-Subjects Factors
		N
Surfactant	H2O2	9
	PEG	9
	SDS	9
	Triton X-100	9
Concentration	Control	12
	High (2%)	12
	Low (0.5%)	12
Descriptive Statistics
Dependent Variable:	Activity
Surfactant	Concentration	Mean	Std. Deviation	N
H2O2	Control	90.1	0.6	3
	High (2%)	91.8667	0.650641	3
	Low (0.5%)	18.7	0.6	3
	Total	66.8889	36.1537	9
PEG	Control	90.0667	0.208167	3
	High (2%)	73.5	0.6	3
	Low (0.5%)	44.4	0.458258	3
	Total	69.3222	20.0248	9
SDS	Control	90.1667	0.152753	3
	High (2%)	42.4333	0.602771	3
	Low (0.5%)	27.5333	0.61101	3
	Total	53.3778	28.3393	9
Triton X-100	Control	90.1333	0.251661	3
	High (2%)	33.5333	0.550757	3
	Low (0.5%)	20.1667	0.602771	3
	Total	47.9444	32.1695	9
Total	Control	90.1167	0.301008	12
	High (2%)	60.3333	24.5357	12
	Low (0.5%)	27.7	10.6712	12
	Total	59.3833	29.8888	36
Levene's Test of Equality of Error Variancesa,b
		Levene Statistic	df1	df2	Sig.
Activity	Based on Mean	0.572646	11	24	0.831868
	Based on Median	0.447056	11	24	0.917541
	Based on Median and with adjusted df	0.447056	11	19.2398	0.913768
	Based on trimmed mean	0.5654	11	24	0.83744
Tests the null hypothesis that the error variance of the dependent variable is equal across groups.
a. Dependent variable: Activity
b. Design: Intercept + Surfactant + Concentration + Surfactant * Concentration
Tests of Between-Subjects Effects
Dependent Variable:	Activity
Source	Type III Sum of Squares	df	Mean Square	F	Sig.	Partial Eta Squared
Corrected Model	31260,397a	11	2841.85	10503.8	2.19624e-41	0.999792
Intercept	126950	1	126950	469219	5.16521e-53	0.999949
Surfactant	2898.27	3	966.089	3570.76	6.26745e-32	0.997765
Concentration	23391.3	2	11695.6	43228.3	2.08697e-43	0.999722
Surfactant * Concentration	4970.84	6	828.474	3062.12	2.2062e-33	0.998695
Error	6.49333	24	0.270556
Total	158217	36
Corrected Total	31266.9	35
a. R Squared = 1,000 (Adjusted R Squared = 1,000)
Estimated Marginal Means
Surfactant * Concentration
Dependent Variable:	Activity
Surfactant	Concentration	Mean	Std. Error	95% Confidence Interval
				Lower Bound	Upper Bound
H2O2	Control	90.1	0.300308	89.4802	90.7198
	High (2%)	91.8667	0.300308	91.2469	92.4865
	Low (0.5%)	18.7	0.300308	18.0802	19.3198
PEG	Control	90.0667	0.300308	89.4469	90.6865
	High (2%)	73.5	0.300308	72.8802	74.1198
	Low (0.5%)	44.4	0.300308	43.7802	45.0198
SDS	Control	90.1667	0.300308	89.5469	90.7865
	High (2%)	42.4333	0.300308	41.8135	43.0531
	Low (0.5%)	27.5333	0.300308	26.9135	28.1531
Triton X-100	Control	90.1333	0.300308	89.5135	90.7531
	High (2%)	33.5333	0.300308	32.9135	34.1531
	Low (0.5%)	20.1667	0.300308	19.5469	20.7865
Post Hoc Tests
Surfactant
Multiple Comparisons
Dependent Variable:	Activity
Tukey HSD
(I) Surfactant	(J) Surfactant	Mean Difference (I-J)	Std. Error	Sig.	95% Confidence Interval
					Lower Bound	Upper Bound
H2O2	PEG	-2,433*	0.245201	3.32544e-09	-3.10975	-1.75692
	SDS	13,511*	0.245201	8.00915e-13	12.8347	14.1875
	Triton X-100	18,944*	0.245201	8.00915e-13	18.268	19.6209
PEG	H2O2	2,433*	0.245201	3.32544e-09	1.75692	3.10975
	SDS	15,944*	0.245201	8.00915e-13	15.268	16.6209
	Triton X-100	21,378*	0.245201	8.00915e-13	20.7014	22.0542
SDS	H2O2	-13,511*	0.245201	8.00915e-13	-14.1875	-12.8347
	PEG	-15,944*	0.245201	8.00915e-13	-16.6209	-15.268
	Triton X-100	5,433*	0.245201	8.00915e-13	4.75692	6.10975
Triton X-100	H2O2	-18,944*	0.245201	8.00915e-13	-19.6209	-18.268
	PEG	-21,378*	0.245201	8.00915e-13	-22.0542	-20.7014
	SDS	-5,433*	0.245201	8.00915e-13	-6.10975	-4.75692
Based on observed means. The error term is Mean Square(Error) = ,271.
*. The mean difference is significant at the ,05 level.
Homogeneous Subsets
Activity
Tukey HSDa,b
Surfactant	N	Subset
		1	2	3	4
Triton X-100	9	47.9444
SDS	9		53.3778
H2O2	9			66.8889
PEG	9				69.3222
Sig.		1	1	1	1
Means for groups in homogeneous subsets are displayed. Based on observed means. The error term is Mean Square(Error) = ,271.
a. Uses Harmonic Mean Sample Size = 9,000.
b. Alpha = ,05.
